# Supplementary material for: (Z)-1-(2,4-Difluoro­phen­yl)-3-(4-fluoro­phen­yl)-2-(1H-1,2,4-triazol-1-yl)prop-2-en-1-one
Source: Acta Crystallogr Sect E Struct Rep Online. 2012 Mar 28;68(Pt 4):o1197. doi: 10.1107/S1600536812012123 (PMC3344134; doi:10.1107/S1600536812012123)
Supplement: Supplementary file 2 [file e-68-o1197-Isup2.hkl]

# 
# h,k,l, Fc-squared, Fo-squared, sigma(Fo-squared) and status flag 
# 
data_I
_shelx_title ' A in P2(1)/n                New: P21/c' 
_shelx_refln_list_code          4 
_shelx_F_calc_maximum      174.98 
_exptl_crystal_F_000       672.00 
_reflns_d_resolution_high  0.8107 
 
loop_ 
 _symmetry_equiv_pos_as_xyz 
 'x, y, z' 
 'x, -y-1/2, z+1/2' 
 '-x, -y, -z' 
 '-x, y+1/2, -z-1/2' 
 
_cell_length_a    11.7350 
_cell_length_b     7.6980 
_cell_length_c    17.0650 
_cell_angle_alpha  90.000 
_cell_angle_beta  110.450 
_cell_angle_gamma  90.000 
 
_shelx_F_squared_multiplier     1.000 
 
loop_ 
 _refln_index_h 
 _refln_index_k 
 _refln_index_l 
 _refln_F_squared_calc 
 _refln_F_squared_meas 
 _refln_F_squared_sigma 
 _refln_observed_status 
   2   0   0      249.60      214.35      6.72 o 
   3   0   0      127.39      140.13      3.62 o 
   4   0   0     1579.87     1588.11     23.74 o 
   5   0   0     2369.76     2157.20     31.84 o 
   6   0   0      467.92      479.17      9.94 o 
   7   0   0       61.33       58.03      7.89 o 
   8   0   0        0.55        1.21      1.62 o 
   9   0   0     2667.15     2619.26     40.86 o 
  10   0   0      849.39      851.45     28.18 o 
  11   0   0      118.67      120.75     10.86 o 
  12   0   0        0.03       -6.21      4.14 o 
  13   0   0       18.47       12.15      6.72 o 
   1   1   0       41.46       39.18      1.68 o 
   2   1   0      995.35      941.41     15.77 o 
   3   1   0      892.01      893.73     16.24 o 
   4   1   0        0.13        1.29      1.01 o 
   5   1   0      123.87      128.16      3.69 o 
   6   1   0        9.22        9.73      1.62 o 
   7   1   0       12.38       12.58      2.95 o 
   8   1   0      118.97      116.83      5.14 o 
   9   1   0        2.42        0.48      1.76 o 
  10   1   0       81.65       75.24      9.93 o 
  11   1   0       38.93       36.38      5.40 o 
  12   1   0        0.11       -1.27      5.43 o 
  13   1   0        0.90        3.69      4.10 o 
   0   2   0    15193.64    14032.52    193.15 o 
   2   2   0     2712.46     2746.88     32.02 o 
   3   2   0      940.29      889.48     11.98 o 
   4   2   0      279.46      303.22      5.69 o 
   5   2   0      351.49      368.51      6.84 o 
   6   2   0      116.06      127.20      4.07 o 
   7   2   0       20.85       20.13      2.42 o 
   8   2   0        1.52        2.45      4.72 o 
   9   2   0        8.65       12.94      3.72 o 
  10   2   0      114.70      100.92      6.93 o 
  11   2   0        5.97        7.35      3.72 o 
  12   2   0      119.19      120.75      9.83 o 
  13   2   0        3.43        5.41      3.76 o 
   1   3   0      352.43      360.87      5.35 o 
   2   3   0      254.42      252.22      4.96 o 
   3   3   0     3747.84     3803.41     44.50 o 
   4   3   0      398.77      403.03      9.98 o 
   5   3   0      547.50      527.21      8.90 o 
   6   3   0      112.49      110.89      3.88 o 
   7   3   0       12.46       10.74      2.07 o 
   8   3   0       15.26       19.93      3.56 o 
   9   3   0       13.55       12.56      3.39 o 
  10   3   0       10.56        9.11      3.52 o 
  11   3   0        3.41        7.86      3.79 o 
  12   3   0       68.65       61.64     12.41 o 
   0   4   0      149.75      146.81      4.83 o 
   1   4   0      913.05      921.95     11.54 o 
   2   4   0        0.01       -0.22      0.80 o 
   3   4   0     1375.05     1365.96     18.65 o 
   4   4   0      165.72      161.48      5.03 o 
   5   4   0       55.01       63.48      3.01 o 
   6   4   0       10.07        9.96      1.71 o 
   7   4   0       13.06       11.36      2.03 o 
   8   4   0      180.27      170.82      7.70 o 
   9   4   0       17.37       22.59      4.09 o 
  10   4   0       81.66       75.39     14.48 o 
  11   4   0        1.15       -1.58      7.76 o 
  12   4   0       60.25       57.76      6.85 o 
   1   5   0       51.60       56.74      2.95 o 
   2   5   0      131.51      126.60      3.92 o 
   3   5   0      249.70      256.13      6.26 o 
   4   5   0       97.05       99.98      3.91 o 
   5   5   0       76.87       73.53      3.56 o 
   6   5   0       81.88       64.76      3.56 o 
   7   5   0       42.53       46.57      4.88 o 
   8   5   0        0.00        2.13      2.57 o 
   9   5   0        0.04        0.16      2.62 o 
  10   5   0        1.79       -0.60      5.04 o 
  11   5   0        8.76        6.36      6.46 o 
   0   6   0       29.88       36.82      5.30 o 
   1   6   0        5.25        4.42      1.30 o 
   2   6   0      276.22      285.74      6.16 o 
   3   6   0       81.84       87.53      4.42 o 
   4   6   0        1.87        2.38      1.68 o 
   5   6   0      129.56      122.61      4.79 o 
   6   6   0        8.39       13.07      2.90 o 
   7   6   0        0.14       -0.16      4.65 o 
   8   6   0        1.54        1.68      3.49 o 
   9   6   0        6.61        5.23      3.28 o 
  10   6   0        4.04        4.01      3.49 o 
   1   7   0       29.29       33.98      2.61 o 
   2   7   0      126.71      122.26      4.33 o 
   3   7   0        3.61        5.01      1.86 o 
   4   7   0        4.40        2.55      2.43 o 
   5   7   0       16.22       15.88      2.55 o 
   6   7   0       43.99       45.06      5.58 o 
   7   7   0       10.07        6.80      6.33 o 
   8   7   0       19.98       16.79      4.58 o 
   9   7   0        0.82       -0.88      3.05 o 
   0   8   0        8.10       12.06      3.09 o 
   1   8   0       14.78       12.50      2.86 o 
   2   8   0       29.20       19.52      2.95 o 
   3   8   0        0.05        3.35      1.90 o 
   4   8   0        5.96       10.09      2.50 o 
   5   8   0       23.61       23.97      6.08 o 
   6   8   0        2.95        4.55      5.17 o 
   7   8   0        1.69        1.41      3.59 o 
   1   9   0       23.40       20.18      3.20 o 
   2   9   0        8.03        8.79      2.73 o 
   3   9   0       23.41       23.14      3.37 o 
   4   9   0       65.98       67.81      5.06 o 
 -13   1   1       12.40       10.31      4.53 o 
 -12   1   1       43.56       48.44      6.00 o 
 -11   1   1      154.30      181.30      9.95 o 
 -10   1   1       47.17       52.28     10.99 o 
  -9   1   1      766.10      738.98     19.87 o 
  -8   1   1      223.71      244.53      6.07 o 
  -7   1   1       30.90       31.55      2.38 o 
  -6   1   1       42.14       47.69      2.60 o 
  -5   1   1       21.58       27.11      3.10 o 
  -4   1   1      197.61      187.15      3.91 o 
  -3   1   1     1966.01     1863.69     22.16 o 
  -2   1   1      175.82      152.68      3.90 o 
  -1   1   1      614.81      636.22     10.23 o 
   0   1   1     1355.83     1237.10     18.73 o 
   1   1   1      316.88      292.10      6.59 o 
   2   1   1     8121.25     7619.82    100.24 o 
   3   1   1     1637.32     1641.76     20.19 o 
   4   1   1      113.53       98.61      4.96 o 
   5   1   1      333.89      344.53      6.68 o 
   6   1   1       31.04       36.82      2.59 o 
   7   1   1       31.92       31.60      2.58 o 
   8   1   1        0.87       -1.83      3.02 o 
   9   1   1      525.78      520.65      8.86 o 
  10   1   1      157.88      141.35      6.20 o 
  11   1   1      137.73      134.50      7.99 o 
  12   1   1       12.47       11.20      4.53 o 
  13   1   1        4.88        7.60      4.29 o 
 -13   2   1        0.23       -1.03      3.44 o 
 -12   2   1        0.09       -2.94      3.05 o 
 -11   2   1       76.41       77.25      6.58 o 
 -10   2   1      533.86      535.13     14.90 o 
  -9   2   1      300.44      291.99     10.18 o 
  -8   2   1       11.75       10.63      3.36 o 
  -7   2   1      246.44      244.95      7.84 o 
  -6   2   1       52.72       53.35      4.31 o 
  -5   2   1      160.61      185.79      4.85 o 
  -4   2   1      258.79      252.59      4.77 o 
  -3   2   1     2475.99     2407.01     28.49 o 
  -2   2   1      147.32      137.96      2.52 o 
  -1   2   1    25895.71    22623.64    317.67 o 
   0   2   1     4192.94     3846.58     45.75 o 
   1   2   1       25.68       27.05      2.07 o 
   2   2   1    19035.66    16852.25    567.19 o 
   3   2   1      795.20      845.92     11.72 o 
   4   2   1     1097.67     1249.74     16.90 o 
   5   2   1      380.04      371.88      7.07 o 
   6   2   1     1098.06     1142.86     19.75 o 
   7   2   1        3.01        0.68      1.51 o 
   8   2   1       25.20       29.74      2.97 o 
   9   2   1      614.48      616.01     29.09 o 
  10   2   1       86.21       81.21      4.68 o 
  11   2   1      180.14      205.35      7.67 o 
  12   2   1       67.81       60.69      6.58 o 
  13   2   1        0.23        1.29      3.87 o 
 -13   3   1       21.46       22.53      5.56 o 
 -12   3   1       26.53       27.99      7.50 o 
 -11   3   1       20.61       22.29      4.46 o 
 -10   3   1       29.01       31.59      4.69 o 
  -9   3   1      103.27       97.29      6.22 o 
  -8   3   1      708.46      700.37     16.51 o 
  -7   3   1      135.78      140.92      4.33 o 
  -6   3   1      405.14      412.89      7.68 o 
  -5   3   1      533.34      543.67      8.82 o 
  -4   3   1      158.11      148.26      4.49 o 
  -3   3   1     1289.69     1268.66     14.59 o 
  -2   3   1       34.07       32.53      1.52 o 
  -1   3   1     1514.15     1534.39     16.58 o 
   0   3   1      201.53      207.77      4.70 o 
   1   3   1      442.19      429.72      6.11 o 
   2   3   1      318.38      292.89      5.56 o 
   3   3   1     1459.29     1473.35     19.15 o 
   4   3   1      244.15      226.86      5.10 o 
   5   3   1        6.01        6.01      1.40 o 
   6   3   1      202.36      204.87      5.75 o 
   7   3   1       15.79       13.60      2.18 o 
   8   3   1       33.52       36.06      3.16 o 
   9   3   1      265.44      245.81     13.70 o 
  10   3   1       36.27       44.03      5.95 o 
  11   3   1        1.67        4.36      3.39 o 
  12   3   1        3.34        5.99      3.65 o 
 -12   4   1        0.85        2.84      4.65 o 
 -11   4   1        0.38        0.57      3.21 o 
 -10   4   1        0.02       -0.36      2.62 o 
  -9   4   1        4.72        3.78      3.36 o 
  -8   4   1      336.12      320.43     10.79 o 
  -7   4   1       88.47       78.71      8.27 o 
  -6   4   1      225.81      213.87      5.31 o 
  -5   4   1      309.39      334.99      6.83 o 
  -4   4   1      477.37      468.20      8.39 o 
  -3   4   1      927.05      966.15     12.05 o 
  -2   4   1       23.68       23.58      1.53 o 
  -1   4   1       77.82       81.94      2.54 o 
   0   4   1      118.01      113.73      3.09 o 
   1   4   1      631.94      653.85      8.99 o 
   2   4   1      934.98      953.97     13.95 o 
   3   4   1      100.52      116.30      7.08 o 
   4   4   1       57.77       51.69      2.71 o 
   5   4   1       21.30       26.25      4.42 o 
   6   4   1       86.98       82.05      3.60 o 
   7   4   1       16.34       13.14      2.19 o 
   8   4   1       32.28       27.24      3.99 o 
   9   4   1      113.36      113.01     14.48 o 
  10   4   1        3.76        8.46      3.42 o 
  11   4   1       99.96      114.97      7.59 o 
  12   4   1        1.80        1.97      5.30 o 
 -11   5   1        0.12        0.30      4.52 o 
 -10   5   1       11.95       11.63      8.14 o 
  -9   5   1        1.96        3.06      2.63 o 
  -8   5   1       31.30       32.16      4.42 o 
  -7   5   1       36.04       33.74      5.56 o 
  -6   5   1       39.67       38.73      2.85 o 
  -5   5   1       58.95       55.81      3.34 o 
  -4   5   1       78.98       76.51      4.52 o 
  -3   5   1       74.69       87.38      3.02 o 
  -2   5   1        2.05        0.97      1.08 o 
  -1   5   1      138.92      137.04      8.06 o 
   0   5   1       44.61       47.86      2.43 o 
   1   5   1       86.32       93.54      3.78 o 
   2   5   1      622.72      596.87     10.61 o 
   3   5   1      281.35      267.34      6.48 o 
   4   5   1     1178.55     1191.35     17.75 o 
   5   5   1      379.66      360.07      7.84 o 
   6   5   1      167.90      173.11      5.42 o 
   7   5   1       25.92       27.70      2.77 o 
   8   5   1        3.88        1.72      2.57 o 
   9   5   1       24.89       25.11      4.29 o 
  10   5   1        4.39        5.52      7.50 o 
  11   5   1        0.76        1.86      4.40 o 
 -10   6   1        2.74        2.04      3.10 o 
  -9   6   1       33.50       26.67     11.25 o 
  -8   6   1      274.20      270.21     11.18 o 
  -7   6   1        0.02        0.71      4.40 o 
  -6   6   1        2.18        5.78      2.69 o 
  -5   6   1      133.43      121.25      4.82 o 
  -4   6   1        0.10        0.41      2.10 o 
  -3   6   1        0.06        0.25      1.27 o 
  -2   6   1      122.42      130.33      4.00 o 
  -1   6   1        8.97        7.41      1.87 o 
   0   6   1        2.12        3.67      1.21 o 
   1   6   1      457.07      458.79      8.30 o 
   2   6   1       29.35       25.28      5.19 o 
   3   6   1       66.28       63.85      3.67 o 
   4   6   1      127.12      132.34      5.01 o 
   5   6   1        6.57        4.46      2.39 o 
   6   6   1        3.97        1.08      1.90 o 
   7   6   1       74.88       69.08      6.46 o 
   8   6   1        5.06        6.83      3.21 o 
   9   6   1        6.23        7.26      3.88 o 
  10   6   1        4.00        8.06      3.74 o 
  -9   7   1        9.29        9.53      7.89 o 
  -8   7   1       23.11       14.76      4.50 o 
  -7   7   1       22.23       25.73      4.72 o 
  -6   7   1        0.20        1.36      4.27 o 
  -5   7   1       16.89       17.41      2.58 o 
  -4   7   1       22.39       22.13      3.62 o 
  -3   7   1       79.49       79.20      3.69 o 
  -2   7   1       72.23       67.25      5.38 o 
  -1   7   1        0.27       -1.38      1.16 o 
   0   7   1       84.25       88.40      4.48 o 
   1   7   1        6.10        6.15      1.81 o 
   2   7   1        5.46        7.27      2.03 o 
   3   7   1        9.62        8.53      2.10 o 
   4   7   1      151.95      138.76      5.51 o 
   5   7   1      120.38      128.26      5.51 o 
   6   7   1       92.47       94.51      8.27 o 
   7   7   1       21.27       18.36      4.15 o 
   8   7   1        1.30       -1.55      3.01 o 
  -7   8   1        1.72       -1.11      3.29 o 
  -6   8   1        2.47        4.95      3.72 o 
  -5   8   1       13.64       17.52      4.53 o 
  -4   8   1        0.55        0.90      1.69 o 
  -3   8   1        3.06        6.44      2.22 o 
  -2   8   1        9.78        7.84      1.98 o 
  -1   8   1       13.03        9.68      2.76 o 
   0   8   1       35.80       33.04      2.95 o 
   1   8   1        3.99        3.32      1.94 o 
   2   8   1       12.53        9.35      2.38 o 
   3   8   1       22.63       24.56      3.84 o 
   4   8   1        0.08        1.04      3.17 o 
   5   8   1       11.34        6.97      2.48 o 
   6   8   1       19.22       17.30     11.38 o 
   7   8   1        5.66        5.32      4.10 o 
  -4   9   1       11.16        9.37      4.91 o 
  -3   9   1        9.74       10.19      2.57 o 
  -2   9   1        1.64        3.78      1.89 o 
  -1   9   1        0.00        0.72      1.68 o 
   0   9   1        2.61        6.72      3.36 o 
   1   9   1        0.04       -0.12      1.99 o 
   2   9   1        0.16       -1.14      1.57 o 
   3   9   1        1.14        2.39      2.20 o 
   4   9   1       10.91       15.95      3.14 o 
 -13   0   2       45.87       47.32      8.79 o 
 -12   0   2        4.90        1.03      5.17 o 
 -11   0   2      212.32      193.15     12.41 o 
 -10   0   2      599.45      638.91     23.01 o 
  -9   0   2      161.89      153.33     10.34 o 
  -8   0   2       60.17       65.56      4.01 o 
  -7   0   2      335.64      341.85      7.89 o 
  -6   0   2      874.85      988.78     16.34 o 
  -5   0   2     1102.33     1007.30     16.56 o 
  -4   0   2     1938.42     1840.76     26.65 o 
  -3   0   2      142.92      144.73      3.59 o 
  -2   0   2     5269.45     5154.74    103.43 o 
  -1   0   2     2702.56     2454.55     50.16 o 
   0   0   2     2125.86     2055.33     44.47 o 
   1   0   2       37.68       36.46      2.59 o 
   2   0   2       24.29       31.29      2.33 o 
   3   0   2     5359.99     5308.73     72.78 o 
   4   0   2     2266.96     2288.43     38.53 o 
   5   0   2     2953.26     3050.45     44.57 o 
   6   0   2     1022.18     1060.85     27.15 o 
   7   0   2       65.36       74.52      4.52 o 
   8   0   2       63.33       67.70      6.85 o 
   9   0   2      173.80      184.51      7.20 o 
  10   0   2        4.47        7.27      2.89 o 
  11   0   2       87.56       64.64      9.31 o 
  12   0   2        8.32        8.79      5.95 o 
  13   0   2      112.47      151.52     12.93 o 
 -13   1   2       23.21       24.83      5.09 o 
 -12   1   2        6.80       12.50      5.30 o 
 -11   1   2      297.63      295.43     11.11 o 
 -10   1   2      117.54      125.30      7.29 o 
  -9   1   2      762.57      742.24     17.26 o 
  -8   1   2      294.78      296.76      8.52 o 
  -7   1   2      530.73      543.31      9.20 o 
  -6   1   2        0.13       -0.82      1.41 o 
  -5   1   2       28.91       30.32      6.59 o 
  -4   1   2       77.42       86.65      2.22 o 
  -3   1   2     2715.27     2586.60     22.42 o 
  -2   1   2     2642.50     2501.25     33.98 o 
  -1   1   2     1762.39     1598.20     23.68 o 
   0   1   2     2532.76     2444.52     35.74 o 
   1   1   2     7287.26     6618.88     74.34 o 
   2   1   2      852.80      789.19     10.45 o 
   3   1   2      204.03      223.89      5.55 o 
   4   1   2       42.25       35.18      3.29 o 
   5   1   2       56.12       79.04      3.70 o 
   6   1   2       14.42       16.97      2.02 o 
   7   1   2       29.56       33.91      3.15 o 
   8   1   2       86.85       97.35      3.61 o 
   9   1   2       47.84       49.88      3.11 o 
  10   1   2       19.03       17.32      3.00 o 
  11   1   2       13.58       18.01      4.60 o 
  12   1   2       15.45       15.87      6.46 o 
 -13   2   2       12.03        9.58      5.30 o 
 -12   2   2       10.44        3.49      3.63 o 
 -11   2   2        3.68        0.32      3.16 o 
 -10   2   2       81.99       76.19      6.36 o 
  -9   2   2      375.34      351.23     11.18 o 
  -8   2   2      696.04      682.11     15.79 o 
  -7   2   2       14.16       15.93      2.60 o 
  -6   2   2      124.94      137.36      3.71 o 
  -5   2   2      305.27      291.96      5.31 o 
  -4   2   2      966.90      926.93      9.17 o 
  -3   2   2      141.08      147.06      2.04 o 
  -2   2   2     4449.58     4207.00     35.81 o 
  -1   2   2      502.98      478.16      8.38 o 
   0   2   2     2296.29     2258.03     26.76 o 
   1   2   2    30619.09    25565.58    344.14 o 
   2   2   2      585.42      567.05      8.42 o 
   3   2   2      126.53      128.33      3.92 o 
   4   2   2       76.42       75.08      2.97 o 
   5   2   2      170.63      184.07      4.78 o 
   6   2   2      141.80      144.77      4.63 o 
   7   2   2      341.18      355.54      7.83 o 
   8   2   2       53.90       56.78      3.66 o 
   9   2   2      217.48      191.31      5.32 o 
  10   2   2      349.57      342.92     10.56 o 
  11   2   2        0.12        1.11      2.46 o 
  12   2   2       57.60       65.51      6.71 o 
 -13   3   2       30.83       31.62      9.70 o 
 -12   3   2       17.04       13.71      6.59 o 
 -11   3   2       27.45       36.29      9.95 o 
 -10   3   2       24.84       24.38      8.79 o 
  -9   3   2       52.68       59.42      5.40 o 
  -8   3   2      309.77      302.06     27.92 o 
  -7   3   2      160.54      180.19      7.14 o 
  -6   3   2      652.73      676.12     10.49 o 
  -5   3   2        8.69       12.84      1.40 o 
  -4   3   2       86.29       96.33      2.48 o 
  -3   3   2      361.36      346.41      4.39 o 
  -2   3   2      179.59      159.73      2.88 o 
  -1   3   2     1232.32     1176.57     16.68 o 
   0   3   2      185.73      187.12      3.57 o 
   1   3   2     5928.07     5606.18     64.23 o 
   2   3   2      325.90      343.85      6.25 o 
   3   3   2     1861.23     1915.07     24.23 o 
   4   3   2        4.55       11.78      1.58 o 
   5   3   2        0.06       -0.19      1.30 o 
   6   3   2       52.37       59.05      3.25 o 
   7   3   2       12.21       10.67      2.22 o 
   8   3   2       52.18       59.89      3.92 o 
   9   3   2      152.90      159.84      7.80 o 
  10   3   2       47.97       53.19      7.50 o 
  11   3   2       25.74       31.40      3.57 o 
  12   3   2        0.10        1.76      5.04 o 
 -12   4   2        3.31        5.75      3.53 o 
 -11   4   2        4.96       11.69      3.91 o 
 -10   4   2        1.41        1.34      2.60 o 
  -9   4   2      213.38      203.25      8.85 o 
  -8   4   2       57.42       60.75      6.33 o 
  -7   4   2      272.22      260.76      9.19 o 
  -6   4   2        8.45       10.25      2.11 o 
  -5   4   2      198.68      218.05      5.13 o 
  -4   4   2     1096.17     1043.37     15.01 o 
  -3   4   2        0.09       -0.72      0.75 o 
  -2   4   2      359.92      331.16      5.55 o 
  -1   4   2       36.90       43.13      3.77 o 
   0   4   2       81.42       81.86      2.63 o 
   1   4   2     3470.89     3324.23     40.48 o 
   2   4   2      921.44      892.66     13.25 o 
   3   4   2      131.36      156.79      4.38 o 
   4   4   2        0.07       -0.19      1.14 o 
   5   4   2      189.57      191.65      5.23 o 
   6   4   2        9.16        9.39      1.91 o 
   7   4   2      101.87      111.68      5.42 o 
   8   4   2        2.95       -1.72      2.59 o 
   9   4   2        5.91        6.75      3.03 o 
  10   4   2       69.01       84.84      6.49 o 
  11   4   2       92.86      116.44      8.02 o 
 -11   5   2        4.31        6.98      3.33 o 
 -10   5   2        0.03       -3.28      2.19 o 
  -9   5   2        1.39        6.53      4.40 o 
  -8   5   2       64.80       72.87      5.98 o 
  -7   5   2       28.71       32.39      4.30 o 
  -6   5   2      184.09      184.10      7.89 o 
  -5   5   2        3.74        4.72      1.60 o 
  -4   5   2        4.90        2.96      1.07 o 
  -3   5   2        3.10        3.43      1.06 o 
  -2   5   2       63.74       64.29      2.62 o 
  -1   5   2        3.67        7.91      2.13 o 
   0   5   2      296.38      303.07      5.90 o 
   1   5   2       42.53       45.92      3.00 o 
   2   5   2      212.87      209.78      5.65 o 
   3   5   2      478.61      482.73      9.29 o 
   4   5   2      439.41      425.12      8.68 o 
   5   5   2       14.59       13.92      2.16 o 
   6   5   2       18.97       17.63      2.39 o 
   7   5   2      115.42      110.82      4.74 o 
   8   5   2       52.38       45.21      8.66 o 
   9   5   2       15.72       17.05      3.99 o 
  10   5   2       21.03       24.15      6.21 o 
 -10   6   2        3.12        4.81      4.65 o 
  -9   6   2       13.30        9.60      3.65 o 
  -8   6   2       30.86       35.20      5.02 o 
  -7   6   2       16.39       23.67      4.29 o 
  -6   6   2       36.69       42.51      5.03 o 
  -5   6   2       51.05       52.07      3.25 o 
  -4   6   2       36.99       37.46      2.44 o 
  -3   6   2        0.35        0.30      1.00 o 
  -2   6   2        4.12        4.08      1.26 o 
  -1   6   2        2.39        0.80      1.06 o 
   0   6   2       45.03       47.00      2.91 o 
   1   6   2       15.42       18.07      2.37 o 
   2   6   2       25.70       27.21      3.92 o 
   3   6   2       21.69       21.23      2.53 o 
   4   6   2      172.36      162.30      5.62 o 
   5   6   2        5.59        7.35      2.09 o 
   6   6   2       19.49       18.28      3.21 o 
   7   6   2       62.03       50.70      6.72 o 
   8   6   2        6.67        4.93      5.69 o 
   9   6   2        7.63        6.07      5.95 o 
  -9   7   2        6.96        5.30      3.99 o 
  -8   7   2       30.62       19.17      4.69 o 
  -7   7   2       11.36        4.73      3.29 o 
  -6   7   2        7.88        6.91      3.62 o 
  -5   7   2        0.34       -2.41      2.71 o 
  -4   7   2       75.97       80.38      3.74 o 
  -3   7   2        3.16        1.74      1.35 o 
  -2   7   2        0.94        2.47      1.33 o 
  -1   7   2        4.75        5.96      1.73 o 
   0   7   2      102.30      109.44      4.32 o 
   1   7   2       23.23       23.05      7.24 o 
   2   7   2       75.26       64.41      4.14 o 
   3   7   2        8.29       11.03      2.33 o 
   4   7   2       35.81       34.01      3.40 o 
   5   7   2       38.03       38.97      3.51 o 
   6   7   2       53.94       49.96      5.86 o 
   7   7   2        3.31        1.32      3.25 o 
   8   7   2        0.00       -0.06      5.43 o 
  -7   8   2        2.76        1.57      6.08 o 
  -6   8   2       32.81       33.04      5.63 o 
  -5   8   2      167.70      156.09      9.83 o 
  -4   8   2       75.25       78.32      6.10 o 
  -3   8   2       13.06       14.04      2.21 o 
  -2   8   2       35.35       30.87      2.77 o 
  -1   8   2       75.87       82.45      4.56 o 
   0   8   2       49.57       45.28      4.09 o 
   1   8   2       11.19        5.23      2.33 o 
   2   8   2        0.01        0.74      1.79 o 
   3   8   2       12.13       13.42      2.67 o 
   4   8   2       60.65       64.06      4.55 o 
   5   8   2       10.30        9.18      2.64 o 
   6   8   2        7.29        8.56      4.27 o 
  -4   9   2        1.97        4.65      4.02 o 
  -3   9   2        0.07        1.68      1.66 o 
  -2   9   2        6.99        6.33      2.12 o 
  -1   9   2       36.77       36.67      5.07 o 
   0   9   2        1.12        9.31      3.62 o 
   1   9   2        9.15       11.30      2.85 o 
   2   9   2        4.53        5.48      2.41 o 
   3   9   2        1.15        3.08      2.22 o 
 -14   1   3        2.42        4.50      4.09 o 
 -13   1   3        1.99       -1.05      3.48 o 
 -12   1   3      106.18       95.81      7.63 o 
 -11   1   3      251.33      261.01     10.30 o 
 -10   1   3        2.73       -0.80      3.20 o 
  -9   1   3      840.68      834.09     18.52 o 
  -8   1   3      338.30      342.61     10.19 o 
  -7   1   3      514.42      528.86      8.77 o 
  -6   1   3     1835.02     1783.06     19.40 o 
  -5   1   3     2524.14     2597.63     26.35 o 
  -4   1   3      523.59      487.79      6.25 o 
  -3   1   3       17.24       13.54      0.75 o 
  -2   1   3      521.63      522.09      5.17 o 
  -1   1   3     8977.12     7998.27    153.07 o 
   0   1   3    19433.03    16749.34    334.32 o 
   1   1   3       20.25       19.48      1.75 o 
   2   1   3      696.05      680.48      9.51 o 
   3   1   3        1.76        0.09      1.20 o 
   4   1   3     4380.41     4530.49     52.87 o 
   5   1   3       61.21       63.47      3.36 o 
   6   1   3      270.10      267.18      5.39 o 
   7   1   3      429.84      415.78      7.39 o 
   8   1   3       23.96       26.13      2.35 o 
   9   1   3        7.41        5.67      1.90 o 
  10   1   3      116.19      117.70      4.54 o 
  11   1   3       67.98       87.86      5.32 o 
  12   1   3       24.63       26.93      5.26 o 
 -13   2   3       19.16       18.16      4.72 o 
 -12   2   3        0.56       -0.76      4.01 o 
 -11   2   3        2.86        2.60      7.37 o 
 -10   2   3       30.47       35.43      4.88 o 
  -9   2   3      104.42      109.12      6.39 o 
  -8   2   3      498.55      493.32     12.66 o 
  -7   2   3      373.96      393.71     22.75 o 
  -6   2   3       72.67       75.65      2.17 o 
  -5   2   3        1.62        0.62      0.79 o 
  -4   2   3      173.66      177.49      2.85 o 
  -3   2   3      661.40      656.44      6.72 o 
  -2   2   3     1647.47     1501.78     13.48 o 
  -1   2   3      630.50      640.38     14.74 o 
   0   2   3      585.02      583.99      8.43 o 
   1   2   3      662.49      713.31     22.35 o 
   2   2   3     2556.98     2555.25     30.60 o 
   3   2   3       61.07       61.08      2.61 o 
   4   2   3       83.45       87.54      3.23 o 
   5   2   3      339.64      346.57      7.06 o 
   6   2   3       13.14       16.56      2.20 o 
   7   2   3      436.91      448.40     13.36 o 
   8   2   3       64.94       64.42      3.55 o 
   9   2   3        2.93        0.07      1.58 o 
  10   2   3        1.40        1.76      2.18 o 
  11   2   3        0.23       -0.21      2.17 o 
  12   2   3       13.37       18.96      5.43 o 
 -13   3   3       26.12       34.14      6.98 o 
 -12   3   3       12.49        6.99      3.79 o 
 -11   3   3       20.08       23.42      4.46 o 
 -10   3   3       62.24       47.89      5.29 o 
  -9   3   3      329.51      336.34     11.06 o 
  -8   3   3      186.14      200.37      7.95 o 
  -7   3   3      817.93      840.03     17.85 o 
  -6   3   3       84.50       92.44      3.14 o 
  -5   3   3       21.75       25.65      1.86 o 
  -4   3   3       27.41       28.25      1.23 o 
  -3   3   3        2.49        3.89      0.57 o 
  -2   3   3      401.06      389.04      4.06 o 
  -1   3   3      142.74      145.85      3.77 o 
   0   3   3      101.49       92.44      3.02 o 
   1   3   3      235.78      236.69      5.81 o 
   2   3   3      393.81      425.20      7.39 o 
   3   3   3     2319.36     2234.24     27.98 o 
   4   3   3      153.49      167.06      4.57 o 
   5   3   3      212.68      227.88      7.23 o 
   6   3   3        4.09        6.94      1.84 o 
   7   3   3        7.33        4.60      1.97 o 
   8   3   3        1.03       -0.21      1.91 o 
   9   3   3       50.26       44.69      4.92 o 
  10   3   3        7.86       10.42      2.56 o 
  11   3   3        5.62        2.91      5.23 o 
  12   3   3       55.78       63.46      8.01 o 
 -12   4   3        0.12        5.60      4.01 o 
 -11   4   3        0.01       -1.65      5.82 o 
 -10   4   3       12.34       19.95      4.06 o 
  -9   4   3      385.78      365.73     11.92 o 
  -8   4   3       46.37       44.57      4.73 o 
  -7   4   3       65.26       75.81      5.12 o 
  -6   4   3       76.53       77.29      3.78 o 
  -5   4   3       96.41       96.01      2.86 o 
  -4   4   3      155.10      153.64      2.93 o 
  -3   4   3       77.69       76.76      1.67 o 
  -2   4   3      121.66      122.06      2.37 o 
  -1   4   3      105.10      117.45      3.11 o 
   0   4   3      775.29      746.77     11.78 o 
   1   4   3      727.12      686.61     11.11 o 
   2   4   3      979.95      989.30     14.53 o 
   3   4   3     2393.20     2312.60     35.84 o 
   4   4   3        4.57        6.59      2.04 o 
   5   4   3        2.65        2.03      1.51 o 
   6   4   3       23.04       21.35      2.48 o 
   7   4   3       32.15       31.88      3.13 o 
   8   4   3       11.03        6.43      2.28 o 
   9   4   3        3.41        3.65      3.36 o 
  10   4   3       36.82       53.57      5.75 o 
  11   4   3        3.67        4.30      3.33 o 
 -12   5   3        0.09       -1.27      4.14 o 
 -11   5   3        2.43        6.42      3.32 o 
 -10   5   3       15.80       20.11      4.35 o 
  -9   5   3       40.72       41.38      7.89 o 
  -8   5   3      169.25      161.22      8.01 o 
  -7   5   3      102.06      102.61      6.45 o 
  -6   5   3        9.95       10.00      2.86 o 
  -5   5   3       27.42       28.21      2.10 o 
  -4   5   3        2.03        3.46      0.97 o 
  -3   5   3        6.37        6.48      1.21 o 
  -2   5   3       45.40       47.62      2.37 o 
  -1   5   3        7.56        6.07      1.18 o 
   0   5   3       70.71       65.26      3.51 o 
   1   5   3     1056.79     1067.52     16.45 o 
   2   5   3      342.94      346.27      8.63 o 
   3   5   3      181.72      180.40      5.22 o 
   4   5   3       84.79       86.31      3.92 o 
   5   5   3       50.84       46.27      3.20 o 
   6   5   3       63.88       59.85      4.18 o 
   7   5   3       48.94       44.06      4.90 o 
   8   5   3        2.71        3.05      2.59 o 
   9   5   3        0.55       -1.15      6.21 o 
  10   5   3        0.01        0.06      6.33 o 
 -11   6   3        0.05        3.39      3.33 o 
 -10   6   3       14.43       11.37      4.52 o 
  -9   6   3        0.02        0.02      3.36 o 
  -8   6   3        0.01       -2.23      5.43 o 
  -7   6   3       27.72       31.97      4.72 o 
  -6   6   3       87.20       94.80      6.64 o 
  -5   6   3        1.66        3.03      1.24 o 
  -4   6   3      100.20      115.60      3.85 o 
  -3   6   3        8.37        8.86      1.49 o 
  -2   6   3       74.38       63.59      3.25 o 
  -1   6   3        7.81        9.65      1.57 o 
   0   6   3       41.23       35.95      2.97 o 
   1   6   3        0.86        0.63      1.45 o 
   2   6   3        0.43        1.95      1.73 o 
   3   6   3       88.08       94.72      4.48 o 
   4   6   3       22.59       23.23      2.74 o 
   5   6   3       31.44       34.18      3.22 o 
   6   6   3       15.88       17.21      2.68 o 
   7   6   3       19.46       16.09      2.72 o 
   8   6   3        0.00       -1.12      2.84 o 
   9   6   3        0.25        0.52      4.65 o 
  -9   7   3        0.55       -3.03      5.17 o 
  -8   7   3       24.12       22.09      6.33 o 
  -7   7   3       14.88       17.57      4.41 o 
  -6   7   3      110.63       97.92      7.51 o 
  -5   7   3       73.05       68.79      4.70 o 
  -4   7   3        0.85        1.01      1.23 o 
  -3   7   3       72.49       74.48      3.60 o 
  -2   7   3       40.36       36.07      4.11 o 
  -1   7   3        0.77        0.39      1.76 o 
   0   7   3        2.49        4.74      1.97 o 
   1   7   3        0.39        1.75      1.75 o 
   2   7   3        0.82       -0.95      1.81 o 
   3   7   3      268.71      241.78      7.34 o 
   4   7   3       25.77       25.01      3.18 o 
   5   7   3       78.35       84.90      4.85 o 
   6   7   3       14.37       10.31      2.61 o 
   7   7   3        8.84       10.62      3.72 o 
   8   7   3        0.09       -5.95      6.21 o 
  -7   8   3       38.37       40.74      6.21 o 
  -6   8   3       39.41       43.65      6.14 o 
  -5   8   3       26.91       30.98      5.26 o 
  -4   8   3       13.55       10.76      2.17 o 
  -3   8   3        0.73       -0.44      1.38 o 
  -2   8   3        1.59        4.02      2.22 o 
  -1   8   3       22.89       21.88      3.00 o 
   0   8   3        4.28        3.65      2.17 o 
   1   8   3        5.07        5.21      2.31 o 
   2   8   3        3.93        6.56      2.29 o 
   3   8   3       62.49       61.70      4.41 o 
   4   8   3        1.29        2.20      2.12 o 
   5   8   3       51.30       68.69      7.96 o 
   6   8   3       56.08       56.88     11.12 o 
  -4   9   3       10.03        7.44      4.16 o 
  -3   9   3        4.19        5.09      2.72 o 
  -2   9   3        3.61        4.71      2.51 o 
  -1   9   3        0.74        1.63      2.09 o 
   0   9   3        6.21        9.31      3.36 o 
   1   9   3       22.70       16.32      3.01 o 
   2   9   3       11.40        6.58      2.49 o 
   3   9   3        8.70       12.08      2.93 o 
 -14   0   4       14.52       12.41      6.46 o 
 -13   0   4       20.02       13.70      6.46 o 
 -12   0   4       31.03       11.38      6.46 o 
 -11   0   4      219.61      220.30     13.19 o 
 -10   0   4      105.84      114.80      9.57 o 
  -9   0   4      251.90      242.02     12.41 o 
  -8   0   4      130.32      149.19      9.31 o 
  -7   0   4       33.94       39.62      3.01 o 
  -6   0   4      821.31      797.42     14.09 o 
  -5   0   4      215.18      240.83      5.71 o 
  -4   0   4      766.24      695.75     11.41 o 
  -3   0   4      662.25      616.73      9.79 o 
  -2   0   4     3507.37     3453.50     57.66 o 
  -1   0   4     4947.68     4460.75     90.50 o 
   0   0   4     1616.51     1432.00     20.64 o 
   1   0   4      447.10      426.24      7.68 o 
   2   0   4      254.68      255.43      5.84 o 
   3   0   4     3267.37     3277.73     89.46 o 
   4   0   4      825.13      753.96     13.94 o 
   5   0   4       94.58       80.23      6.46 o 
   6   0   4      877.82      980.12     18.29 o 
   7   0   4        8.85        9.43      2.53 o 
   8   0   4      204.81      208.90      7.69 o 
   9   0   4        0.00       -0.54      2.43 o 
  10   0   4       68.18       67.04      5.53 o 
  11   0   4       76.62       67.49      9.31 o 
  12   0   4        0.19       -0.52      5.69 o 
 -14   1   4       14.88       16.11      6.46 o 
 -13   1   4        1.97        5.66      3.68 o 
 -12   1   4       45.34       52.15      5.89 o 
 -11   1   4       51.93       56.87      8.02 o 
 -10   1   4      252.74      244.30      9.57 o 
  -9   1   4      197.80      195.36      8.02 o 
  -8   1   4      522.60      547.89     13.31 o 
  -7   1   4      598.86      587.11      8.42 o 
  -6   1   4      124.04      116.99      4.52 o 
  -5   1   4     4252.70     4411.00     53.78 o 
  -4   1   4       86.15       95.93      1.84 o 
  -3   1   4        0.02        0.11      0.64 o 
  -2   1   4     2640.21     2536.60     21.77 o 
  -1   1   4     1040.34     1055.62     16.43 o 
   0   1   4     1886.23     1768.25     25.87 o 
   1   1   4       77.17       83.96      2.30 o 
   2   1   4     1591.84     1617.07     20.06 o 
   3   1   4      320.63      309.17      5.02 o 
   4   1   4     2673.96     2806.34     29.31 o 
   5   1   4       85.12       78.84      2.87 o 
   6   1   4       33.84       31.98      4.07 o 
   7   1   4        0.01       -1.65      1.10 o 
   8   1   4       40.50       44.46      2.94 o 
   9   1   4       41.49       45.20      3.15 o 
  10   1   4       14.38       14.94      2.46 o 
  11   1   4        0.60       -0.62      2.34 o 
  12   1   4       11.42       12.91      4.71 o 
 -13   2   4       14.29       25.64      5.30 o 
 -12   2   4       14.88       14.20      5.82 o 
 -11   2   4        6.60        2.54      4.01 o 
 -10   2   4      115.45      107.38      6.69 o 
  -9   2   4      132.01      140.17      6.96 o 
  -8   2   4      111.27      114.48      5.96 o 
  -7   2   4       29.12       37.24      2.54 o 
  -6   2   4      281.75      300.19      5.12 o 
  -5   2   4      226.30      272.67      3.95 o 
  -4   2   4      273.75      271.71      3.67 o 
  -3   2   4      410.29      388.19      4.47 o 
  -2   2   4      963.48      935.48      8.89 o 
  -1   2   4     2351.43     2264.48     26.45 o 
   0   2   4      399.56      384.12      6.30 o 
   1   2   4        0.19        1.96      0.78 o 
   2   2   4       89.59       91.71      2.88 o 
   3   2   4      658.77      776.72     11.50 o 
   4   2   4       78.63       79.85      3.18 o 
   5   2   4      110.83      112.87      4.00 o 
   6   2   4        0.57        0.44      1.52 o 
   7   2   4       15.98       11.49      1.84 o 
   8   2   4       78.27       83.49      3.70 o 
   9   2   4        8.76        7.30      2.07 o 
  10   2   4       33.25       37.34      3.68 o 
  11   2   4        1.39        5.51      2.70 o 
  12   2   4        0.25       -4.71      4.65 o 
 -13   3   4        0.58        5.60      3.62 o 
 -12   3   4       60.40       64.61     11.12 o 
 -11   3   4        7.72        9.46      3.42 o 
 -10   3   4       28.48       29.80      4.62 o 
  -9   3   4        4.18        2.22      3.23 o 
  -8   3   4       19.78       20.74      3.48 o 
  -7   3   4       18.82       23.47      3.20 o 
  -6   3   4       15.76       15.45      1.47 o 
  -5   3   4      702.50      755.46      7.42 o 
  -4   3   4        6.52        7.65      0.69 o 
  -3   3   4        9.92       10.00      0.85 o 
  -2   3   4      124.00      127.75      2.82 o 
  -1   3   4        2.44        3.47      0.53 o 
   0   3   4      842.64      885.76     12.73 o 
   1   3   4     1811.71     1882.83     28.09 o 
   2   3   4       54.70       53.49      2.51 o 
   3   3   4      353.91      397.79      7.47 o 
   4   3   4      479.47      517.18      9.24 o 
   5   3   4       54.92       65.32      5.75 o 
   6   3   4       25.60       28.32      2.74 o 
   7   3   4       20.04       15.76      2.63 o 
   8   3   4      200.70      167.09      6.29 o 
   9   3   4       26.95       21.36      2.53 o 
  10   3   4        2.76        0.83      2.21 o 
  11   3   4        1.27        0.73      2.35 o 
 -12   4   4        0.02        0.41      3.75 o 
 -11   4   4       12.39       14.42      5.69 o 
 -10   4   4       99.05      105.51      7.01 o 
  -9   4   4       49.83       47.77      5.09 o 
  -8   4   4       25.89       25.86      3.95 o 
  -7   4   4      410.54      420.08     11.92 o 
  -6   4   4        3.91        1.77      0.91 o 
  -5   4   4       79.13       75.24      1.86 o 
  -4   4   4      109.68      109.16      2.14 o 
  -3   4   4      151.46      144.95      2.37 o 
  -2   4   4      122.13      125.11      2.25 o 
  -1   4   4      220.29      217.17      3.12 o 
   0   4   4       13.71       12.35      1.85 o 
   1   4   4       95.07      105.41      3.66 o 
   2   4   4      999.06     1006.11     14.83 o 
   3   4   4      193.94      203.85      5.35 o 
   4   4   4      157.77      152.60      4.75 o 
   5   4   4      117.27      114.56      4.29 o 
   6   4   4        0.43        0.83      1.48 o 
   7   4   4        2.09        0.96      3.13 o 
   8   4   4      144.69      151.48      6.49 o 
   9   4   4       36.09       28.82      6.08 o 
  10   4   4       49.63       56.23     13.83 o 
  11   4   4       12.26        5.02      7.89 o 
 -12   5   4        0.49       -1.90      3.08 o 
 -11   5   4        0.64       -0.09      5.56 o 
 -10   5   4        0.00        0.19      3.49 o 
  -9   5   4        5.10        6.92      3.16 o 
  -8   5   4      170.14      168.71      8.20 o 
  -7   5   4      238.62      241.89      9.51 o 
  -6   5   4       23.99       22.25      2.55 o 
  -5   5   4        3.39        4.25      1.11 o 
  -4   5   4        6.31        6.83      1.27 o 
  -3   5   4      174.55      182.15      6.38 o 
  -2   5   4        8.30        7.90      1.67 o 
  -1   5   4       25.01       23.51      2.31 o 
   0   5   4        8.48       14.09      1.92 o 
   1   5   4      237.58      238.92      6.30 o 
   2   5   4     1412.83     1362.52     20.02 o 
   3   5   4       43.91       46.49      4.44 o 
   4   5   4      188.85      196.89      5.82 o 
   5   5   4       84.53       75.32      7.60 o 
   6   5   4       44.47       44.32      3.88 o 
   7   5   4        3.01        2.52      2.08 o 
   8   5   4        7.26        7.62      2.47 o 
   9   5   4       12.97        8.96      3.47 o 
  10   5   4        2.18        0.52      7.76 o 
 -11   6   4        2.04        1.62      3.11 o 
 -10   6   4       16.15       17.40      5.56 o 
  -9   6   4        2.36        5.60      3.24 o 
  -8   6   4        3.05        3.61      2.84 o 
  -7   6   4       93.36       85.83     15.77 o 
  -6   6   4        1.74        2.13      1.71 o 
  -5   6   4       17.24       22.95      2.81 o 
  -4   6   4      414.06      398.96     10.19 o 
  -3   6   4       82.77       83.06      4.67 o 
  -2   6   4       54.05       56.63      6.34 o 
  -1   6   4       48.37       53.19      3.51 o 
   0   6   4        0.00       -1.16      1.39 o 
   1   6   4        4.74        3.22      3.10 o 
   2   6   4       75.90       65.16      3.85 o 
   3   6   4      375.38      357.80      8.50 o 
   4   6   4      299.37      274.28      7.48 o 
   5   6   4      370.24      353.27      8.66 o 
   6   6   4       11.99        8.50      2.40 o 
   7   6   4       24.56       22.67      3.01 o 
   8   6   4        2.84        2.59      6.46 o 
   9   6   4        1.09       -2.07      7.76 o 
  -9   7   4        7.19        2.18      3.19 o 
  -8   7   4       21.34       24.33      7.11 o 
  -7   7   4       14.85       20.24      4.91 o 
  -6   7   4       61.17       54.84      6.14 o 
  -5   7   4       66.71       77.99      4.92 o 
  -4   7   4       40.54       44.96      2.99 o 
  -3   7   4       23.35       28.64      3.11 o 
  -2   7   4        1.40        2.09      1.65 o 
  -1   7   4        1.41        1.62      2.00 o 
   0   7   4        1.20       -1.53      1.63 o 
   1   7   4       41.81       44.52      4.91 o 
   2   7   4      132.10      146.40      5.77 o 
   3   7   4        3.35        6.41      2.24 o 
   4   7   4       78.82       73.85      4.59 o 
   5   7   4       36.49       34.83      3.63 o 
   6   7   4        0.32        4.27      2.86 o 
   7   7   4        0.28        4.40      6.98 o 
  -7   8   4        3.94        3.39      3.67 o 
  -6   8   4       54.96       57.33      6.84 o 
  -5   8   4       12.08        8.24      2.77 o 
  -4   8   4        1.26       -0.07      1.87 o 
  -3   8   4        4.91        5.83      2.31 o 
  -2   8   4        4.32        4.53      2.22 o 
  -1   8   4        0.20        2.15      1.98 o 
   0   8   4        3.46        3.40      2.22 o 
   1   8   4       23.04       26.68      3.71 o 
   2   8   4        0.01        4.80      2.26 o 
   3   8   4       11.91       16.62      3.95 o 
   4   8   4        0.42       -0.63      2.46 o 
   5   8   4       13.62       10.23      3.29 o 
  -4   9   4        9.25       13.02      3.38 o 
  -3   9   4        0.20        0.46      2.25 o 
  -2   9   4        3.58        5.65      2.58 o 
  -1   9   4        0.22        2.43      2.33 o 
   0   9   4        0.00        6.07      2.25 o 
   1   9   4        7.54        8.85      3.09 o 
   2   9   4        0.44        5.88      2.82 o 
 -14   1   5        0.13        2.71      5.04 o 
 -13   1   5       65.30       66.01      6.70 o 
 -12   1   5        2.39       -1.89      3.29 o 
 -11   1   5      310.70      295.04     10.75 o 
 -10   1   5       11.63        8.73      3.72 o 
  -9   1   5       26.13       33.53      4.27 o 
  -8   1   5       22.31       16.57      2.39 o 
  -7   1   5      266.34      280.61      5.20 o 
  -6   1   5     4742.40     4916.86     48.01 o 
  -5   1   5      521.09      542.90      6.11 o 
  -4   1   5     1768.57     1790.26     16.12 o 
  -3   1   5      634.32      658.66      6.59 o 
  -2   1   5      962.70      960.74      9.01 o 
  -1   1   5      717.11      667.08      8.93 o 
   0   1   5       84.53       77.60      2.38 o 
   1   1   5        1.97        4.01      0.65 o 
   2   1   5       48.20       62.34      2.51 o 
   3   1   5       57.41       70.52      2.65 o 
   4   1   5     1090.10     1161.44     16.42 o 
   5   1   5      329.31      343.31      6.27 o 
   6   1   5       40.04       42.95      2.64 o 
   7   1   5       24.51       25.39      2.37 o 
   8   1   5        8.75        5.77      1.91 o 
   9   1   5       24.33       22.22      3.36 o 
  10   1   5       49.61       44.99      4.29 o 
  11   1   5        0.01       -1.21      2.48 o 
 -14   2   5       69.38       80.80      7.45 o 
 -13   2   5       28.51       25.73      6.85 o 
 -12   2   5        2.94       -1.15      3.23 o 
 -11   2   5       82.54       72.82      6.40 o 
 -10   2   5       82.43       78.32      5.96 o 
  -9   2   5       54.56       54.71      7.11 o 
  -8   2   5       82.20       72.21      3.88 o 
  -7   2   5      165.20      185.27      4.17 o 
  -6   2   5       83.85       72.75      2.11 o 
  -5   2   5       28.21       36.18      1.99 o 
  -4   2   5       18.56       20.08      1.05 o 
  -3   2   5      474.64      522.05      5.69 o 
  -2   2   5     1782.99     1853.42     16.58 o 
  -1   2   5       53.50       47.16      1.89 o 
   0   2   5      309.97      355.03      7.39 o 
   1   2   5       96.37       83.22      4.14 o 
   2   2   5      166.44      173.39      3.95 o 
   3   2   5       21.31       28.71      1.99 o 
   4   2   5        4.95       10.42      1.99 o 
   5   2   5        0.00       -0.49      1.38 o 
   6   2   5        8.81       10.02      1.71 o 
   7   2   5        3.93        2.31      1.59 o 
   8   2   5        0.24        1.60      1.62 o 
   9   2   5        5.51        9.78      2.95 o 
  10   2   5        0.49       -0.99      1.85 o 
  11   2   5        1.48        0.73      2.56 o 
 -13   3   5        1.36       -1.15      3.07 o 
 -12   3   5        2.51        5.48      3.56 o 
 -11   3   5       28.43       22.94      4.35 o 
 -10   3   5      130.26      123.66      7.27 o 
  -9   3   5       37.37       36.09      4.54 o 
  -8   3   5      127.93      133.02      4.69 o 
  -7   3   5       92.61       90.08      2.98 o 
  -6   3   5      424.24      435.33      5.89 o 
  -5   3   5     1186.94     1187.32     11.99 o 
  -4   3   5      270.74      246.94      3.65 o 
  -3   3   5      678.59      707.05      7.51 o 
  -2   3   5      136.01      137.62      2.37 o 
  -1   3   5      368.96      352.87      5.73 o 
   0   3   5     1851.65     1805.70     23.04 o 
   1   3   5      738.38      926.31    128.25 o 
   2   3   5      404.66      403.55      7.39 o 
   3   3   5      375.73      400.07      9.83 o 
   4   3   5      278.84      257.04      6.03 o 
   5   3   5      347.42      360.29      8.45 o 
   6   3   5      165.40      182.11      9.31 o 
   7   3   5        0.48        0.44      1.93 o 
   8   3   5       77.94       74.67      3.64 o 
   9   3   5       19.00       23.65      3.36 o 
  10   3   5       32.42       29.86      3.53 o 
  11   3   5        0.80        1.29      3.62 o 
 -13   4   5        0.55        0.60      4.52 o 
 -12   4   5        5.94        4.82      3.49 o 
 -11   4   5        5.52        3.79      3.24 o 
 -10   4   5        1.76        1.89      2.63 o 
  -9   4   5       82.96       76.95      5.83 o 
  -8   4   5       12.33       11.78      3.13 o 
  -7   4   5       52.05       52.90      3.09 o 
  -6   4   5       96.10       88.74      3.64 o 
  -5   4   5      147.23      153.03      2.69 o 
  -4   4   5       11.74       11.49      1.02 o 
  -3   4   5       15.36       17.86      1.35 o 
  -2   4   5       49.23       46.43      1.51 o 
  -1   4   5      583.26      616.89      6.89 o 
   0   4   5      401.65      397.97      7.76 o 
   1   4   5        1.37        1.21      1.43 o 
   2   4   5      124.59      129.38      5.63 o 
   3   4   5       46.12       46.19      2.86 o 
   4   4   5       17.06       24.21      2.37 o 
   5   4   5       12.41       16.82      2.33 o 
   6   4   5       22.20       25.96      2.81 o 
   7   4   5      126.83      111.11      6.20 o 
   8   4   5       69.74       69.39      4.35 o 
   9   4   5       18.25       11.64      8.02 o 
  10   4   5        3.82        1.32      6.98 o 
 -12   5   5        1.74        0.82      7.37 o 
 -11   5   5        0.01       -0.77      2.65 o 
 -10   5   5        2.96        0.99      2.80 o 
  -9   5   5       12.13       10.89      3.62 o 
  -8   5   5      297.29      311.26     11.11 o 
  -7   5   5       78.05       76.35      6.02 o 
  -6   5   5        5.91        7.62      1.90 o 
  -5   5   5        0.30       -0.09      1.42 o 
  -4   5   5       23.91       31.90      2.72 o 
  -3   5   5        0.02        0.87      1.15 o 
  -2   5   5      188.82      180.61      5.31 o 
  -1   5   5        8.85        8.76      1.84 o 
   0   5   5       40.19       33.70      3.88 o 
   1   5   5        3.43        8.40      3.49 o 
   2   5   5       17.11       21.20      2.44 o 
   3   5   5      102.71       85.76      4.06 o 
   4   5   5       54.52       60.84      4.53 o 
   5   5   5        0.32        3.05      1.71 o 
   6   5   5        0.49       -0.12      1.88 o 
   7   5   5       52.05       43.72      5.16 o 
   8   5   5       20.51       16.33      4.02 o 
   9   5   5        0.98       -9.05      7.24 o 
 -11   6   5        9.05        7.41      5.56 o 
 -10   6   5        0.12       -1.99      2.62 o 
  -9   6   5        1.26        0.88      2.96 o 
  -8   6   5      290.53      313.35     11.96 o 
  -7   6   5        7.63        7.76      3.35 o 
  -6   6   5        4.32        2.86      1.66 o 
  -5   6   5       14.92       14.51      2.47 o 
  -4   6   5       80.73       85.85      4.29 o 
  -3   6   5       91.47       99.97      4.52 o 
  -2   6   5        0.93        0.03      1.54 o 
  -1   6   5       38.00       38.54      3.78 o 
   0   6   5       15.20       15.57      2.44 o 
   1   6   5       88.86       95.09      4.97 o 
   2   6   5       11.22       11.47      3.13 o 
   3   6   5       20.26       19.64      3.11 o 
   4   6   5      117.44      105.99      5.86 o 
   5   6   5       20.13       17.28      3.53 o 
   6   6   5        0.57        0.94      3.36 o 
   7   6   5        4.40       -0.47      2.93 o 
   8   6   5        3.70        2.33      6.98 o 
  -9   7   5        1.92        3.64      4.27 o 
  -8   7   5       64.99       57.67      9.18 o 
  -7   7   5        1.94       -1.96      3.10 o 
  -6   7   5        9.44        8.28      2.48 o 
  -5   7   5        4.59        6.21      2.25 o 
  -4   7   5        4.72        2.83      2.68 o 
  -3   7   5       13.55        8.67      2.26 o 
  -2   7   5       45.13       40.39      4.62 o 
  -1   7   5       78.29       79.30      6.21 o 
   0   7   5       10.05        6.93      2.30 o 
   1   7   5        3.56       -0.27      1.84 o 
   2   7   5      176.44      161.18      6.38 o 
   3   7   5        7.67        5.12      2.91 o 
   4   7   5        5.51        2.22      4.27 o 
   5   7   5        5.96        4.87      5.82 o 
   6   7   5        0.00       -0.68      2.82 o 
   7   7   5       20.31       13.01      8.14 o 
  -7   8   5       10.93        8.02      6.59 o 
  -6   8   5       28.29       31.89      4.13 o 
  -5   8   5        1.35        1.33      2.03 o 
  -4   8   5       30.30       32.62      3.83 o 
  -3   8   5        8.11       14.49      2.79 o 
  -2   8   5        1.82        3.81      2.16 o 
  -1   8   5        2.73        0.41      1.79 o 
   0   8   5      118.68      125.60      6.20 o 
   1   8   5       42.28       35.21      4.27 o 
   2   8   5       34.65       27.95      3.87 o 
   3   8   5        0.68        2.83      2.82 o 
   4   8   5        3.08        2.96      3.88 o 
   5   8   5       44.37       46.48      5.25 o 
  -4   9   5       29.52       25.02      3.98 o 
  -3   9   5        7.62        9.41      2.81 o 
  -2   9   5       26.72       23.58      3.51 o 
  -1   9   5       87.24       94.44      6.69 o 
   0   9   5        1.35       11.23      3.75 o 
   1   9   5       23.99       26.03      3.95 o 
 -14   0   6        0.19        7.76      5.95 o 
 -13   0   6       63.45       54.56      9.05 o 
 -12   0   6      339.37      337.94     17.07 o 
 -11   0   6      798.02      768.45     26.11 o 
 -10   0   6       16.05       25.08      6.21 o 
  -9   0   6       22.02       30.44      3.09 o 
  -8   0   6       26.90       29.29      4.40 o 
  -7   0   6      424.43      476.02     15.77 o 
  -6   0   6       59.23       69.81      3.29 o 
  -5   0   6     1784.37     1889.70     27.68 o 
  -4   0   6     1026.95      947.43     14.72 o 
  -3   0   6      386.44      418.55      5.86 o 
  -2   0   6       94.56       82.79      2.42 o 
  -1   0   6       19.89       18.40      1.55 o 
   0   0   6     6145.11     5927.37     80.82 o 
   2   0   6       86.24      101.12      5.17 o 
   3   0   6      192.57      210.95      6.12 o 
   4   0   6     1408.62     1613.81     26.30 o 
   5   0   6       93.42      110.13      5.08 o 
   6   0   6      107.40      114.94      8.66 o 
   7   0   6       74.06       74.19      5.03 o 
   8   0   6        2.16       -4.32      5.04 o 
   9   0   6       85.19      113.10      6.70 o 
  10   0   6        2.56        0.65      4.27 o 
  11   0   6        1.25       -0.49      2.91 o 
 -14   1   6        3.15        4.92      5.95 o 
 -13   1   6       28.49       34.98      5.45 o 
 -12   1   6        4.14        5.42      3.83 o 
 -11   1   6       20.35       20.67      4.60 o 
 -10   1   6        1.40        2.01      2.97 o 
  -9   1   6      363.75      345.44      6.58 o 
  -8   1   6       42.33       38.21      2.91 o 
  -7   1   6      290.22      341.46      6.16 o 
  -6   1   6       61.32       65.24      2.19 o 
  -5   1   6       72.08       69.93      2.21 o 
  -4   1   6     3164.66     3141.45     27.29 o 
  -3   1   6        1.42        0.16      0.49 o 
  -2   1   6      549.59      550.50      5.25 o 
  -1   1   6        0.85        0.26      0.79 o 
   0   1   6       42.23       35.11      2.17 o 
   1   1   6     1519.22     1431.15     15.42 o 
   2   1   6       37.51       40.18      1.83 o 
   3   1   6      594.20      629.66      8.63 o 
   4   1   6       37.33       47.53      2.43 o 
   5   1   6      318.62      323.86      6.22 o 
   6   1   6       90.00       87.73      3.84 o 
   7   1   6        4.60        2.58      1.63 o 
   8   1   6        0.55        1.12      1.73 o 
   9   1   6       33.53       29.51      4.28 o 
  10   1   6       28.24       28.01      3.35 o 
  11   1   6        0.19       -0.25      2.59 o 
 -14   2   6       13.22       18.34      4.58 o 
 -13   2   6        1.65       -0.57      4.27 o 
 -12   2   6       21.03       24.76      4.64 o 
 -11   2   6        5.72        6.00      3.44 o 
 -10   2   6      102.57      111.08      6.58 o 
  -9   2   6        4.96        7.33      1.85 o 
  -8   2   6        0.14       -1.31      1.08 o 
  -7   2   6       23.28       26.22      1.84 o 
  -6   2   6       74.63       87.96      2.70 o 
  -5   2   6      107.86      103.67      2.26 o 
  -4   2   6      331.58      327.33      4.21 o 
  -3   2   6        8.39       12.87      0.89 o 
  -2   2   6      487.74      473.16      5.33 o 
  -1   2   6     1207.62     1232.93     15.89 o 
   0   2   6      449.76      443.17      8.69 o 
   1   2   6      631.10      633.50     10.66 o 
   2   2   6      343.84      339.89      6.27 o 
   3   2   6        8.43       12.83      1.55 o 
   4   2   6      540.88      568.22     10.64 o 
   5   2   6       94.10       95.77      3.38 o 
   6   2   6      105.08      101.74      3.69 o 
   7   2   6       15.06       21.81      2.37 o 
   8   2   6       36.38       32.55      3.13 o 
   9   2   6       11.04       10.38      2.31 o 
  10   2   6        2.65        4.54      5.15 o 
  11   2   6        0.03       -3.37      2.96 o 
 -13   3   6        5.50        4.86      3.95 o 
 -12   3   6       42.50       40.32      5.56 o 
 -11   3   6        1.40       -1.36      4.52 o 
 -10   3   6       73.21       77.22      6.26 o 
  -9   3   6      882.86      852.96     14.48 o 
  -8   3   6       94.44       95.39      3.34 o 
  -7   3   6      182.27      186.02      3.66 o 
  -6   3   6      310.21      291.97      4.52 o 
  -5   3   6       77.07       70.93      2.06 o 
  -4   3   6       25.52       29.15      1.31 o 
  -3   3   6      179.04      202.34      3.16 o 
  -2   3   6     1212.09     1244.23     12.08 o 
  -1   3   6      136.52      157.45      3.18 o 
   0   3   6      103.60      107.35      3.91 o 
   1   3   6        9.87        9.63      1.63 o 
   2   3   6        3.67        3.83      1.21 o 
   3   3   6      438.38      452.86      8.36 o 
   4   3   6        2.08        1.00      1.52 o 
   5   3   6      355.66      343.71      7.69 o 
   6   3   6       73.06       84.13      4.19 o 
   7   3   6      305.72      280.56      8.70 o 
   8   3   6        0.61       -0.77      1.88 o 
   9   3   6        0.84       -2.00      2.07 o 
  10   3   6        1.78        1.85      3.21 o 
 -13   4   6        7.57        9.65      3.93 o 
 -12   4   6       16.94       16.20      4.39 o 
 -11   4   6       12.05       20.27     10.86 o 
 -10   4   6        2.59        0.14      3.75 o 
  -9   4   6      242.98      210.71     11.76 o 
  -8   4   6        4.63        1.73      1.65 o 
  -7   4   6      115.38      115.49      3.06 o 
  -6   4   6        9.20       11.38      1.20 o 
  -5   4   6       45.50       53.55      3.05 o 
  -4   4   6       42.94       52.45      1.82 o 
  -3   4   6     1202.72     1265.08     12.59 o 
  -2   4   6       76.76       73.08      1.89 o 
  -1   4   6       27.29       26.21      2.23 o 
   0   4   6       32.49       32.55      3.41 o 
   1   4   6      330.02      347.17      8.22 o 
   2   4   6       18.50       20.66      2.08 o 
   3   4   6      292.18      283.18      6.72 o 
   4   4   6       58.46       64.75      3.42 o 
   5   4   6       20.48       23.20      3.40 o 
   6   4   6       38.23       41.75      4.90 o 
   7   4   6       11.62        9.66      3.67 o 
   8   4   6        0.01       -4.87      3.25 o 
   9   4   6        0.07       -1.67      3.07 o 
  10   4   6        2.96        0.16      2.91 o 
 -12   5   6        2.20       -1.29      2.91 o 
 -11   5   6        4.37        8.53      3.47 o 
 -10   5   6       12.12        9.17      3.44 o 
  -9   5   6       48.62       44.26      5.69 o 
  -8   5   6        0.00       -1.25      2.46 o 
  -7   5   6      144.28      155.98      5.71 o 
  -6   5   6       69.78       71.51      3.94 o 
  -5   5   6       42.37       45.14      3.19 o 
  -4   5   6      432.77      447.23     10.44 o 
  -3   5   6      182.81      177.40      5.39 o 
  -2   5   6        8.84       11.28      2.84 o 
  -1   5   6       42.16       45.74      3.63 o 
   0   5   6       12.30       13.80      2.15 o 
   1   5   6       15.08       17.23      2.65 o 
   2   5   6      133.00      120.61      4.57 o 
   3   5   6       63.75       71.00      3.75 o 
   4   5   6        0.02       -2.98      1.99 o 
   5   5   6      247.12      232.61      8.80 o 
   6   5   6       28.89       30.03      4.19 o 
   7   5   6        0.14       -1.38      3.16 o 
   8   5   6       29.77       17.73      4.39 o 
   9   5   6        0.02       -8.79      6.72 o 
 -11   6   6        3.86        8.44      4.14 o 
 -10   6   6        2.46        3.10      3.42 o 
  -9   6   6        1.00        1.39      4.65 o 
  -8   6   6        0.12        0.61      2.69 o 
  -7   6   6       16.11       13.58      2.61 o 
  -6   6   6      159.01      167.34      6.15 o 
  -5   6   6      332.17      307.17      8.29 o 
  -4   6   6        2.42        2.52      1.72 o 
  -3   6   6       68.88       63.73      3.92 o 
  -2   6   6       47.90       44.96      3.29 o 
  -1   6   6       54.33       53.95      8.37 o 
   0   6   6        2.82        3.98      1.99 o 
   1   6   6        0.31       -1.05      1.78 o 
   2   6   6      214.93      207.45      7.69 o 
   3   6   6      113.24      114.58      6.36 o 
   4   6   6        9.55        9.26      3.01 o 
   5   6   6       28.24       22.78      3.63 o 
   6   6   6        0.36       -1.31      2.77 o 
   7   6   6        1.23       -2.84      2.89 o 
   8   6   6       25.31       18.62      9.05 o 
  -9   7   6        3.13        4.34      3.75 o 
  -8   7   6        0.00       -2.24      3.05 o 
  -7   7   6        0.86       -0.56      1.93 o 
  -6   7   6      324.35      321.56      9.47 o 
  -5   7   6       24.73       23.87      3.18 o 
  -4   7   6       19.08       21.88      2.98 o 
  -3   7   6       20.71       24.80      3.00 o 
  -2   7   6        2.00        0.74      1.75 o 
  -1   7   6       29.16       27.22      5.29 o 
   0   7   6       55.12       56.64      7.89 o 
   1   7   6       13.48       18.69      4.91 o 
   2   7   6       26.86       29.35      4.02 o 
   3   7   6       88.44       92.19      9.31 o 
   4   7   6        5.87        5.97      4.40 o 
   5   7   6       10.78        6.60      3.35 o 
   6   7   6       13.86        5.17      4.52 o 
  -7   8   6        0.65        1.53      3.78 o 
  -6   8   6       71.87       67.19      5.23 o 
  -5   8   6        7.72        7.19      2.63 o 
  -4   8   6       18.60       16.65      3.44 o 
  -3   8   6        2.79        2.60      1.90 o 
  -2   8   6        5.92        4.57      2.54 o 
  -1   8   6       31.70       30.92      4.35 o 
   0   8   6       52.94       56.88      6.21 o 
   1   8   6       40.66       43.26      4.54 o 
   2   8   6        5.16        4.30      2.77 o 
   3   8   6       47.15       50.84      5.05 o 
   4   8   6       48.14       48.18      5.29 o 
  -3   9   6        1.60        5.44      2.98 o 
  -2   9   6        0.27       -0.80      2.15 o 
  -1   9   6       14.21       21.64      6.08 o 
   0   9   6        1.10        4.57      2.49 o 
 -14   1   7        1.86        6.37      7.24 o 
 -13   1   7        1.12       -0.75      3.29 o 
 -12   1   7       13.32       13.45      4.16 o 
 -11   1   7       58.21       67.52      6.03 o 
 -10   1   7        0.53       -1.88      1.25 o 
  -9   1   7        1.50        0.98      2.97 o 
  -8   1   7       75.93       63.72      2.68 o 
  -7   1   7     1277.36     1259.12     14.65 o 
  -6   1   7        3.76        4.34      0.75 o 
  -5   1   7      309.22      318.65      4.16 o 
  -4   1   7       72.45       72.76      2.24 o 
  -3   1   7     1323.94     1297.64     10.97 o 
  -2   1   7       78.61       67.70      1.83 o 
  -1   1   7     1727.46     1798.78     21.75 o 
   0   1   7      635.72      645.28     15.03 o 
   1   1   7      372.20      362.73      6.57 o 
   2   1   7       79.91       71.81      2.39 o 
   3   1   7      356.13      332.89      5.77 o 
   4   1   7       49.06       52.61      2.59 o 
   5   1   7      190.01      190.41      7.80 o 
   6   1   7        4.08        3.95      1.67 o 
   7   1   7       15.06       18.33      2.37 o 
   8   1   7        3.07        3.17      1.94 o 
   9   1   7        3.38        3.25      2.42 o 
  10   1   7        8.16       10.49      3.03 o 
  11   1   7       14.96       10.95      3.27 o 
 -14   2   7       13.32       11.25      4.19 o 
 -13   2   7        6.22        6.15      3.68 o 
 -12   2   7      112.43      118.81      8.66 o 
 -11   2   7       48.96       53.26      8.92 o 
 -10   2   7       61.29       54.66      3.07 o 
  -9   2   7      257.95      264.13      5.63 o 
  -8   2   7      273.82      293.88      5.67 o 
  -7   2   7        1.79        1.49      0.79 o 
  -6   2   7       16.97       21.97      2.56 o 
  -5   2   7      818.90      924.56      9.56 o 
  -4   2   7     1049.35     1087.63      9.62 o 
  -3   2   7       10.01       13.39      0.95 o 
  -2   2   7       26.85       30.31      1.23 o 
  -1   2   7      968.70     1007.54     28.70 o 
   0   2   7      180.79      197.91      6.03 o 
   1   2   7        7.23       13.17      1.28 o 
   2   2   7       79.36       78.25      2.69 o 
   3   2   7       51.22       57.42      3.77 o 
   4   2   7       24.54       23.47      1.92 o 
   5   2   7       54.10       63.66      2.99 o 
   6   2   7        1.63        1.21      1.50 o 
   7   2   7        0.15        0.28      1.51 o 
   8   2   7       18.70       19.64      3.04 o 
   9   2   7       28.32       30.66      3.69 o 
  10   2   7        1.00       -1.02      2.32 o 
 -13   3   7       37.96       39.63      5.77 o 
 -12   3   7        8.69        8.09      3.78 o 
 -11   3   7       40.19       46.61      5.36 o 
 -10   3   7      153.49      150.08      5.59 o 
  -9   3   7       15.12       18.04      2.52 o 
  -8   3   7        7.94        8.26      1.51 o 
  -7   3   7       13.09       10.28      1.24 o 
  -6   3   7       39.87       41.99      2.08 o 
  -5   3   7      426.60      450.07      5.75 o 
  -4   3   7      437.30      433.24      6.55 o 
  -3   3   7      355.37      370.65      4.83 o 
  -2   3   7     1166.89     1193.71     11.76 o 
  -1   3   7        6.50        3.48      1.21 o 
   0   3   7      107.71      108.21      4.30 o 
   1   3   7        3.12        3.14      1.33 o 
   2   3   7       21.10       25.46      2.03 o 
   3   3   7       34.34       35.87      2.33 o 
   4   3   7      211.23      197.21      5.77 o 
   5   3   7        1.22        4.89      2.91 o 
   6   3   7       50.01       47.85      5.12 o 
   7   3   7       72.74       66.88      5.02 o 
   8   3   7       73.30       68.08      4.68 o 
   9   3   7        1.19       -1.31      2.36 o 
  10   3   7        3.68        4.19      4.62 o 
 -13   4   7        2.80       11.62      3.88 o 
 -12   4   7       20.41       20.72      7.76 o 
 -11   4   7       22.22       28.96      7.24 o 
 -10   4   7        0.01        2.45      2.96 o 
  -9   4   7       47.63       44.33      3.31 o 
  -8   4   7        0.41       -0.80      1.21 o 
  -7   4   7        0.55        2.76      1.04 o 
  -6   4   7        0.14        0.03      0.77 o 
  -5   4   7      107.65      107.77      3.49 o 
  -4   4   7      707.82      709.62      8.14 o 
  -3   4   7      226.19      233.21      5.71 o 
  -2   4   7      431.43      472.93      5.89 o 
  -1   4   7      181.80      197.91      3.93 o 
   0   4   7      325.20      311.30      6.85 o 
   1   4   7        0.27       -0.02      1.22 o 
   2   4   7        5.05        4.91      1.56 o 
   3   4   7      159.87      166.31      6.77 o 
   4   4   7      155.61      155.01      6.95 o 
   5   4   7        0.06        3.43      2.91 o 
   6   4   7       16.42       10.04      4.91 o 
   7   4   7       16.89       12.19      3.97 o 
   8   4   7        1.78       -1.60      2.25 o 
   9   4   7        2.84       -1.86      2.41 o 
 -12   5   7        0.03       -2.03      6.59 o 
 -11   5   7        6.55        6.21      4.78 o 
 -10   5   7       99.03       83.76      7.17 o 
  -9   5   7       16.05       13.88      3.83 o 
  -8   5   7       18.96       19.09      2.84 o 
  -7   5   7      208.00      202.75      6.45 o 
  -6   5   7      101.03      108.67      6.20 o 
  -5   5   7       38.90       45.05      3.19 o 
  -4   5   7      496.40      489.54     18.61 o 
  -3   5   7       10.63        9.59      1.90 o 
  -2   5   7      131.75      128.68      4.85 o 
  -1   5   7       92.37       89.85      4.36 o 
   0   5   7       33.49       36.09      2.95 o 
   1   5   7        4.33        5.97      2.24 o 
   2   5   7        3.86        3.10      2.38 o 
   3   5   7        6.43        6.46      2.79 o 
   4   5   7        3.03       10.29      5.69 o 
   5   5   7       40.75       31.89      4.34 o 
   6   5   7       95.82       90.67     12.02 o 
   7   5   7       59.22       54.54     10.73 o 
   8   5   7       40.19       31.51      5.21 o 
 -11   6   7        2.12        7.92      3.88 o 
 -10   6   7        1.96        2.39      3.44 o 
  -9   6   7       31.74       37.69     16.94 o 
  -8   6   7       65.54       83.93      7.25 o 
  -7   6   7      119.66      113.30      5.86 o 
  -6   6   7        0.77       -1.60      1.48 o 
  -5   6   7       36.23       41.88      5.42 o 
  -4   6   7        5.61        6.32      1.94 o 
  -3   6   7       43.00       51.00      3.65 o 
  -2   6   7        3.88        3.41      1.81 o 
  -1   6   7        4.36        6.37      2.15 o 
   0   6   7       78.57       85.38      5.44 o 
   1   6   7      320.19      336.15     13.70 o 
   2   6   7      308.38      309.89      9.93 o 
   3   6   7       27.82       40.02      4.34 o 
   4   6   7        9.53        7.42      6.33 o 
   5   6   7        8.61        7.40      5.69 o 
   6   6   7        2.22        0.42      3.05 o 
   7   6   7        1.23        6.88      5.56 o 
  -9   7   7       27.40       13.80      4.83 o 
  -8   7   7       20.06       18.22      4.85 o 
  -7   7   7        0.63        1.73      2.13 o 
  -6   7   7       28.67       29.51      3.50 o 
  -5   7   7       17.76       14.96      2.74 o 
  -4   7   7       66.95       50.29      3.98 o 
  -3   7   7        1.89        1.33      1.88 o 
  -2   7   7       15.91       23.31      3.48 o 
  -1   7   7       22.71       30.80      3.91 o 
   0   7   7       62.71       75.34      6.85 o 
   1   7   7       30.80       37.89      4.47 o 
   2   7   7       56.29       50.15      5.02 o 
   3   7   7       26.26       23.99      6.85 o 
   4   7   7       15.04        8.86      3.40 o 
   5   7   7        6.53        4.76      3.35 o 
   6   7   7        5.31        1.71      3.44 o 
  -7   8   7       63.09       73.79      5.61 o 
  -6   8   7       24.45       24.78      4.26 o 
  -5   8   7       12.26        9.80      3.36 o 
  -4   8   7       18.09       17.99      3.75 o 
  -3   8   7        0.59        2.16      2.03 o 
  -2   8   7        3.41        5.38      2.72 o 
  -1   8   7        1.53        1.40      2.62 o 
   0   8   7       34.51       38.01      5.43 o 
   1   8   7        0.05        4.93      2.77 o 
   2   8   7        0.54       -0.28      2.43 o 
   3   8   7        0.52        1.91      3.01 o 
   4   8   7        3.24        4.42      3.42 o 
 -14   0   8       12.59       16.29      6.72 o 
 -13   0   8       47.49       36.20      7.50 o 
 -12   0   8       91.94      111.44     10.08 o 
 -11   0   8      233.37      210.33     10.99 o 
 -10   0   8       25.22       27.88      3.29 o 
  -9   0   8       14.03       11.71      2.39 o 
  -8   0   8        0.04       -0.12      1.56 o 
  -7   0   8     1024.22     1052.48     17.78 o 
  -6   0   8     1675.75     1905.57     28.38 o 
  -5   0   8      266.64      279.53      4.67 o 
  -4   0   8       36.13       34.55      1.64 o 
  -3   0   8      252.06      286.33      4.72 o 
  -2   0   8     1530.97     1609.56     23.67 o 
  -1   0   8      287.31      286.75      9.31 o 
   0   0   8       86.87      110.97      3.53 o 
   1   0   8      262.18      264.87      6.44 o 
   2   0   8      185.38      184.64      5.69 o 
   3   0   8      262.72      267.25     10.08 o 
   4   0   8       57.43       64.70      4.19 o 
   5   0   8        3.40        4.57      2.42 o 
   6   0   8      342.80      333.53      9.96 o 
   7   0   8        2.38        0.78      5.69 o 
   8   0   8      143.34      132.90      9.57 o 
   9   0   8       24.59       19.39      5.17 o 
  10   0   8        7.15        3.88      4.40 o 
 -14   1   8        1.57        1.51      3.60 o 
 -13   1   8       17.49       16.77      4.45 o 
 -12   1   8       11.70       12.54      4.01 o 
 -11   1   8      125.73      109.21      4.13 o 
 -10   1   8        1.28       -1.76      1.33 o 
  -9   1   8        1.49        3.26      1.45 o 
  -8   1   8      150.94      143.36      3.77 o 
  -7   1   8       38.38       46.84      2.18 o 
  -6   1   8      176.23      154.54      2.85 o 
  -5   1   8       46.41       50.83      1.59 o 
  -4   1   8      213.08      213.70      2.83 o 
  -3   1   8      120.46      123.48      3.49 o 
  -2   1   8     2511.21     2605.11     30.35 o 
  -1   1   8      170.78      161.93      3.92 o 
   0   1   8       74.87       69.87      4.95 o 
   1   1   8       19.35       28.06      2.04 o 
   2   1   8      556.61      577.73      8.10 o 
   3   1   8        9.17        7.08      1.40 o 
   4   1   8       87.11       86.63      3.73 o 
   5   1   8       84.82       83.63      3.40 o 
   6   1   8      200.55      193.98      5.26 o 
   7   1   8       11.85        7.17      2.97 o 
   8   1   8       30.06       28.54      3.42 o 
   9   1   8       21.69       20.08      3.30 o 
  10   1   8       17.29       17.03      6.33 o 
 -14   2   8        2.39        4.05      3.68 o 
 -13   2   8       33.67       43.37      5.43 o 
 -12   2   8       17.31       21.90      4.29 o 
 -11   2   8      283.57      270.94      7.76 o 
 -10   2   8      125.95      102.03      3.85 o 
  -9   2   8       12.38       11.85      1.79 o 
  -8   2   8       49.89       43.14      2.33 o 
  -7   2   8       32.03       36.82      1.71 o 
  -6   2   8       82.86       94.21      2.69 o 
  -5   2   8       85.56       92.49      2.24 o 
  -4   2   8        2.41        2.63      0.65 o 
  -3   2   8      165.33      166.65      2.70 o 
  -2   2   8     2694.20     2855.61     28.38 o 
  -1   2   8       94.08      112.35      3.60 o 
   0   2   8      202.84      202.96      6.03 o 
   1   2   8      434.76      419.07      7.91 o 
   2   2   8       93.78      105.06      2.81 o 
   3   2   8       17.09       24.03      1.76 o 
   4   2   8      443.96      418.55      8.98 o 
   5   2   8      162.06      165.55      5.77 o 
   6   2   8        0.45        0.49      2.07 o 
   7   2   8       68.92       76.35      4.89 o 
   8   2   8        8.51        5.94      2.68 o 
   9   2   8        0.90       -5.32      3.87 o 
  10   2   8        8.06       14.75      3.32 o 
 -13   3   8        1.01        1.19      7.24 o 
 -12   3   8        8.47       12.36      7.11 o 
 -11   3   8        7.00        7.74      3.23 o 
 -10   3   8      112.03       96.91      3.88 o 
  -9   3   8       21.40       16.48      2.00 o 
  -8   3   8       21.83       26.34      4.24 o 
  -7   3   8      131.13      134.89      3.14 o 
  -6   3   8      584.52      599.62      7.36 o 
  -5   3   8      305.64      301.64      4.51 o 
  -4   3   8        5.22        3.34      0.88 o 
  -3   3   8      558.00      559.18      6.57 o 
  -2   3   8      428.47      467.07      5.79 o 
  -1   3   8      632.96      648.31     10.23 o 
   0   3   8       10.00        9.55      1.51 o 
   1   3   8      208.27      224.41      9.57 o 
   2   3   8       35.13       40.67      5.56 o 
   3   3   8       11.63       17.44      3.01 o 
   4   3   8      140.69      144.05      6.92 o 
   5   3   8       80.77       73.77      4.38 o 
   6   3   8        6.04        4.38      2.20 o 
   7   3   8        0.36       -0.99      1.92 o 
   8   3   8        0.33       -1.19      3.51 o 
   9   3   8       22.01       13.72      3.38 o 
 -13   4   8       16.35       14.94      4.39 o 
 -12   4   8        2.29        2.69      3.19 o 
 -11   4   8       13.23       20.08      5.95 o 
 -10   4   8      148.97      142.03      5.44 o 
  -9   4   8       15.20       17.77      2.07 o 
  -8   4   8       10.34       11.06      1.51 o 
  -7   4   8        0.32        0.30      1.05 o 
  -6   4   8        0.28        0.39      0.92 o 
  -5   4   8       25.78       28.04      1.57 o 
  -4   4   8      271.98      288.88      4.46 o 
  -3   4   8      179.38      193.24      4.49 o 
  -2   4   8        3.12        4.56      0.89 o 
  -1   4   8        7.51        8.24      1.60 o 
   0   4   8      371.34      380.59     10.12 o 
   1   4   8        0.01       -2.63      2.71 o 
   2   4   8        0.42       -0.42      1.99 o 
   3   4   8      422.74      416.73     11.41 o 
   4   4   8      119.54      115.94      6.51 o 
   5   4   8        5.39        7.93      3.38 o 
   6   4   8        0.70       -1.92      3.23 o 
   7   4   8        0.05        0.39      2.07 o 
   8   4   8        2.44       -1.47      2.37 o 
   9   4   8        1.41        0.79      4.39 o 
 -12   5   8       43.82       56.33      8.92 o 
 -11   5   8        3.02       -1.37      4.78 o 
 -10   5   8        7.44       13.34      3.95 o 
  -9   5   8       87.85       90.46      7.24 o 
  -8   5   8      166.58      154.49      4.72 o 
  -7   5   8        2.35        4.06      1.83 o 
  -6   5   8        0.90        0.93      1.59 o 
  -5   5   8       72.33       69.65      3.89 o 
  -4   5   8       18.03       19.20      2.51 o 
  -3   5   8      170.04      162.69      5.25 o 
  -2   5   8      151.00      138.98      4.82 o 
  -1   5   8      143.51      123.86      5.69 o 
   0   5   8      127.18      121.25      6.33 o 
   1   5   8      132.73      133.05      6.09 o 
   2   5   8       71.93       70.74      5.95 o 
   3   5   8       20.14       15.37      3.38 o 
   4   5   8        0.33        0.88      2.65 o 
   5   5   8       16.11       16.76      3.91 o 
   6   5   8        1.16        2.03      3.20 o 
   7   5   8       33.51       23.95     10.86 o 
   8   5   8        7.94        3.66      2.81 o 
 -11   6   8       12.92       17.26      4.93 o 
 -10   6   8       34.81       32.90      7.63 o 
  -9   6   8        5.20        5.44      3.52 o 
  -8   6   8      106.83      106.31      5.47 o 
  -7   6   8        7.10        6.45      2.87 o 
  -6   6   8        0.27        0.78      1.77 o 
  -5   6   8        0.67        2.03      1.88 o 
  -4   6   8        2.40        1.31      1.61 o 
  -3   6   8       52.80       53.52      4.39 o 
  -2   6   8       12.48        5.53      2.59 o 
  -1   6   8       96.40       92.90      5.83 o 
   0   6   8      125.80      128.15     10.99 o 
   1   6   8       19.44       15.64      3.23 o 
   2   6   8       22.88       36.14      4.22 o 
   3   6   8       84.54       89.19      9.31 o 
   4   6   8       30.38       26.99      4.29 o 
   5   6   8        2.65        5.43      4.65 o 
   6   6   8        6.17       -0.78      6.98 o 
   7   6   8       20.21       14.02      4.46 o 
  -9   7   8        7.48       18.90      5.15 o 
  -8   7   8        1.04       -1.71      2.41 o 
  -7   7   8        5.01        5.32      2.25 o 
  -6   7   8       26.78       30.36      6.21 o 
  -5   7   8       36.33       37.91      4.15 o 
  -4   7   8        1.00        1.76      2.10 o 
  -3   7   8       36.36       41.93      4.35 o 
  -2   7   8        3.23        7.03      3.62 o 
  -1   7   8       21.65       17.38      4.91 o 
   0   7   8      332.47      362.77     14.48 o 
   1   7   8       31.44       29.17      4.16 o 
   2   7   8        2.78        4.61      3.01 o 
   3   7   8       14.25       12.01      3.53 o 
   4   7   8        4.90        3.86      4.27 o 
   5   7   8        1.23        4.22      3.48 o 
  -7   8   8        3.26        8.45      5.30 o 
  -6   8   8        0.55        0.59      2.48 o 
  -5   8   8       12.94       14.05      5.56 o 
  -4   8   8        6.63        9.74      4.78 o 
  -3   8   8        3.60        1.94      2.33 o 
  -2   8   8        4.12        5.34      2.86 o 
  -1   8   8      107.64      122.00      7.44 o 
   0   8   8       40.83       49.13      6.21 o 
   1   8   8       11.82       11.87      3.40 o 
   2   8   8        0.43       -1.33      2.72 o 
   3   8   8        4.26        6.27      3.53 o 
 -14   1   9        0.41       -1.15      4.91 o 
 -13   1   9        9.49        7.40      3.53 o 
 -12   1   9       47.50       48.37      3.19 o 
 -11   1   9      176.21      160.97      4.82 o 
 -10   1   9       12.67       13.56      1.91 o 
  -9   1   9        8.08        7.51      1.57 o 
  -8   1   9      105.21      118.01      3.42 o 
  -7   1   9        4.16        6.89      1.27 o 
  -6   1   9        6.02        8.34      0.98 o 
  -5   1   9      377.43      395.21      4.42 o 
  -4   1   9      507.65      572.22      5.78 o 
  -3   1   9      966.72     1039.08      9.38 o 
  -2   1   9       17.74       23.26      1.73 o 
  -1   1   9      235.18      281.36      5.72 o 
   0   1   9      142.41      145.42      5.03 o 
   1   1   9        4.67        5.50      1.57 o 
   2   1   9        4.23        2.36      1.39 o 
   3   1   9        4.64        4.46      1.66 o 
   4   1   9       38.21       45.06      3.30 o 
   5   1   9      221.50      232.35      6.80 o 
   6   1   9      118.02      114.71      5.63 o 
   7   1   9       48.67       53.98      4.84 o 
   8   1   9      135.48      141.93     12.02 o 
   9   1   9       21.03       17.37      8.66 o 
  10   1   9        6.96        1.58      3.23 o 
 -14   2   9       43.18       42.27      7.76 o 
 -13   2   9       78.26       86.13      6.96 o 
 -12   2   9       17.49       16.39      2.49 o 
 -11   2   9        3.77        1.67      1.66 o 
 -10   2   9      188.59      185.66      4.97 o 
  -9   2   9       69.07       72.74      3.09 o 
  -8   2   9      189.05      189.11      5.82 o 
  -7   2   9       17.05       18.07      1.33 o 
  -6   2   9       61.85       61.23      1.99 o 
  -5   2   9      185.39      200.11      3.38 o 
  -4   2   9        0.08        0.70      0.60 o 
  -3   2   9       26.00       25.36      1.35 o 
  -2   2   9      130.17      157.38      3.41 o 
  -1   2   9       24.23       38.37      2.40 o 
   0   2   9      557.61      606.52     10.05 o 
   1   2   9       90.76       95.90      5.97 o 
   2   2   9      529.26      497.84      9.45 o 
   3   2   9       44.07       47.49      3.17 o 
   4   2   9      121.45      114.82      4.80 o 
   5   2   9      218.45      213.34      6.77 o 
   6   2   9        0.51        1.85      2.20 o 
   7   2   9       40.92       35.22      3.84 o 
   8   2   9        3.10       -0.15      2.47 o 
   9   2   9        7.61        2.14      3.20 o 
 -13   3   9        0.21       -1.56      5.43 o 
 -12   3   9       31.94       43.06     13.32 o 
 -11   3   9       13.03       16.61      2.84 o 
 -10   3   9      137.94      120.68      4.11 o 
  -9   3   9       36.94       39.15      2.64 o 
  -8   3   9       87.30       94.84      2.83 o 
  -7   3   9       22.66       20.09      1.50 o 
  -6   3   9      308.27      307.54      5.85 o 
  -5   3   9      269.41      276.50      4.72 o 
  -4   3   9        5.80        3.05      0.92 o 
  -3   3   9      370.31      379.93      5.19 o 
  -2   3   9      538.10      526.85      7.30 o 
  -1   3   9       31.18       27.24      3.09 o 
   0   3   9     1005.26     1038.65     25.86 o 
   1   3   9        0.03        0.58      1.80 o 
   2   3   9      139.32      121.54      5.84 o 
   3   3   9      283.71      273.64      7.18 o 
   4   3   9       73.84       74.48      4.25 o 
   5   3   9        5.97        6.66      2.38 o 
   6   3   9       13.35       11.99      2.82 o 
   7   3   9       49.25       48.97      4.25 o 
   8   3   9       29.13       32.77      5.89 o 
   9   3   9        0.02        0.06      2.65 o 
 -13   4   9       13.34       22.37      4.78 o 
 -12   4   9        0.61       -0.50      4.01 o 
 -11   4   9        4.66        5.54      3.08 o 
 -10   4   9       63.13       61.20      6.05 o 
  -9   4   9       66.85       69.92      3.33 o 
  -8   4   9       30.59       38.56      2.15 o 
  -7   4   9      156.89      149.64      3.52 o 
  -6   4   9       78.19       77.21      2.51 o 
  -5   4   9       10.90       13.02      2.06 o 
  -4   4   9      187.00      192.20      3.63 o 
  -3   4   9       55.66       52.96      2.08 o 
  -2   4   9       13.09       15.35      1.38 o 
  -1   4   9       53.09       52.93      2.61 o 
   0   4   9        0.98       -0.41      2.84 o 
   1   4   9        2.43        0.39      2.46 o 
   2   4   9     1357.99     1374.58     25.29 o 
   3   4   9      402.64      359.87     10.97 o 
   4   4   9       55.21       44.77      6.59 o 
   5   4   9       56.65       46.26      5.15 o 
   6   4   9       10.69        6.99      2.80 o 
   7   4   9       32.89       27.16      5.73 o 
   8   4   9        4.05        5.74      3.06 o 
 -12   5   9        1.87        2.23      6.08 o 
 -11   5   9       14.30       13.41      6.85 o 
 -10   5   9        0.91       -1.55      4.40 o 
  -9   5   9        0.08        0.76      1.55 o 
  -8   5   9      473.81      490.48     10.83 o 
  -7   5   9      182.62      176.54      6.08 o 
  -6   5   9       57.48       62.22      6.50 o 
  -5   5   9      219.64      217.55      7.58 o 
  -4   5   9       69.34       73.53      4.85 o 
  -3   5   9        1.77        0.52      2.84 o 
  -2   5   9      217.69      207.24     11.76 o 
  -1   5   9      258.40      245.78      8.31 o 
   0   5   9       42.16       41.31      4.21 o 
   1   5   9      380.81      351.34     10.37 o 
   2   5   9        3.90        4.55      2.83 o 
   3   5   9        5.60        5.95      3.62 o 
   4   5   9        4.69        4.75      2.98 o 
   5   5   9        0.38       -3.70      3.09 o 
   6   5   9       42.09       33.65      5.56 o 
   7   5   9        6.47        0.26      3.17 o 
 -10   6   9       56.25       58.27      9.31 o 
  -9   6   9        0.87        1.81      2.17 o 
  -8   6   9       47.67       54.68      6.98 o 
  -7   6   9       10.56       11.77      5.95 o 
  -6   6   9        4.31        7.23      3.49 o 
  -5   6   9        5.81        9.10      2.46 o 
  -4   6   9       31.59       35.70      3.91 o 
  -3   6   9       24.00       30.31      3.75 o 
  -2   6   9       73.47       79.59      5.95 o 
  -1   6   9       44.55       40.82      5.69 o 
   0   6   9       26.08       27.92      4.65 o 
   1   6   9       32.54       28.93      6.59 o 
   2   6   9        2.55        2.24      2.67 o 
   3   6   9       28.87       33.32      4.53 o 
   4   6   9       36.98       41.73      6.33 o 
   5   6   9        1.04       -3.87      2.58 o 
   6   6   9        7.77        4.91      5.43 o 
  -9   7   9       42.49       41.37      8.02 o 
  -8   7   9        9.34       11.08      3.20 o 
  -7   7   9       35.28       41.71      4.59 o 
  -6   7   9      124.48      126.75      9.95 o 
  -5   7   9       43.84       45.47      6.59 o 
  -4   7   9        4.56        7.50      2.54 o 
  -3   7   9        0.01       -0.55      2.00 o 
  -2   7   9       38.08       38.34      4.39 o 
  -1   7   9      176.06      165.21      7.94 o 
   0   7   9        0.09        1.13      2.46 o 
   1   7   9        0.04        0.03      2.72 o 
   2   7   9       39.41       36.21      6.72 o 
   3   7   9        8.05        7.27      3.25 o 
   4   7   9        2.09        4.51      3.48 o 
  -6   8   9       40.62       46.09     12.80 o 
  -5   8   9        6.87        8.88      3.01 o 
  -4   8   9        1.44       -0.59      2.97 o 
  -3   8   9       11.71       12.27      6.72 o 
  -2   8   9        0.30        2.07      4.01 o 
  -1   8   9       50.84       63.68      5.91 o 
   0   8   9        3.56        8.76      3.04 o 
   1   8   9        1.89        3.97      3.10 o 
   2   8   9        2.61        0.06      3.36 o 
 -14   0  10        0.10        7.24      5.17 o 
 -13   0  10       12.50       13.38      3.29 o 
 -12   0  10        0.17        1.96      2.23 o 
 -11   0  10      168.29      153.07     10.08 o 
 -10   0  10      254.04      221.68      7.44 o 
  -9   0  10       39.25       32.14      7.11 o 
  -8   0  10       47.48       39.66      3.36 o 
  -7   0  10      401.80      418.11      9.12 o 
  -6   0  10        9.29       13.27      2.46 o 
  -5   0  10      183.96      187.28      3.92 o 
  -4   0  10     1240.04     1251.41     15.67 o 
  -3   0  10      110.34      125.43      3.08 o 
  -2   0  10       40.90       50.94      4.40 o 
  -1   0  10     6279.47     6530.82    123.34 o 
   0   0  10       29.34       43.44      4.40 o 
   1   0  10       60.43       58.44      5.17 o 
   2   0  10        2.34        3.88      2.59 o 
   3   0  10        0.00       -2.71      1.81 o 
   4   0  10       53.57       49.13      5.95 o 
   5   0  10      293.57      310.79     14.22 o 
   6   0  10        4.99       10.86      4.14 o 
   7   0  10       12.52        8.02      4.40 o 
   8   0  10       23.10       20.69      5.43 o 
   9   0  10        0.00       -5.17      3.62 o 
 -14   1  10        0.24        1.45      3.28 o 
 -13   1  10        0.07        1.57      1.64 o 
 -12   1  10       46.87       42.70      3.00 o 
 -11   1  10        8.77        9.01      1.87 o 
 -10   1  10      117.51      105.41      3.75 o 
  -9   1  10       55.28       58.51      2.86 o 
  -8   1  10       37.09       27.96      1.97 o 
  -7   1  10       11.89       12.15      1.42 o 
  -6   1  10      222.31      214.39      3.52 o 
  -5   1  10        2.00        2.21      0.71 o 
  -4   1  10        8.56        6.64      0.92 o 
  -3   1  10      270.47      300.09      4.32 o 
  -2   1  10       46.19       44.82      2.27 o 
  -1   1  10     1457.04     1458.71     23.13 o 
   0   1  10       51.89       44.46      2.47 o 
   1   1  10       69.38       72.17      3.65 o 
   2   1  10       21.04       20.17      2.23 o 
   3   1  10      125.94      119.65      4.62 o 
   4   1  10      122.45      125.74      6.22 o 
   5   1  10       89.72       89.11      7.76 o 
   6   1  10        4.68       11.44      3.09 o 
   7   1  10       84.03      101.68      6.58 o 
   8   1  10        6.62        6.72      3.29 o 
   9   1  10       18.84       17.14      4.11 o 
 -13   2  10       27.03       19.92      8.27 o 
 -12   2  10       16.46       15.88      2.28 o 
 -11   2  10       55.62       66.07      3.81 o 
 -10   2  10      120.25      109.72      4.18 o 
  -9   2  10      133.40      130.27      3.94 o 
  -8   2  10       68.28       68.38      2.80 o 
  -7   2  10        0.01       -0.49      0.83 o 
  -6   2  10      195.70      199.73      3.54 o 
  -5   2  10      189.22      193.88      3.35 o 
  -4   2  10        3.45        0.64      0.67 o 
  -3   2  10       16.85       23.45      1.29 o 
  -2   2  10      117.22      110.14      3.65 o 
  -1   2  10      769.26      836.84     12.84 o 
   0   2  10        0.20       -0.53      1.41 o 
   1   2  10      240.50      228.86      5.90 o 
   2   2  10      127.28      124.39      4.58 o 
   3   2  10      107.45       94.05      8.73 o 
   4   2  10      379.85      379.93      9.00 o 
   5   2  10       57.33       49.77      3.94 o 
   6   2  10        4.36        0.36      2.53 o 
   7   2  10       21.01       21.97      5.17 o 
   8   2  10        0.79        2.28      2.79 o 
   9   2  10        3.65        5.87      3.35 o 
 -13   3  10       18.81       13.79     11.64 o 
 -12   3  10        5.76        8.73      1.99 o 
 -11   3  10       70.55       65.32      3.47 o 
 -10   3  10       15.23       13.51      2.09 o 
  -9   3  10      179.60      187.38      4.86 o 
  -8   3  10       50.08       51.80      2.71 o 
  -7   3  10       24.49       25.15      1.73 o 
  -6   3  10       57.53       61.46      3.17 o 
  -5   3  10      362.64      364.23      5.25 o 
  -4   3  10      227.98      228.08      3.77 o 
  -3   3  10       76.53       72.89      2.11 o 
  -2   3  10       57.74       60.88      2.37 o 
  -1   3  10      127.85      138.97      4.48 o 
   0   3  10       40.10       48.20      6.21 o 
   1   3  10        0.91        0.19      1.66 o 
   2   3  10       48.06       48.36      3.34 o 
   3   3  10      280.88      276.11      7.54 o 
   4   3  10       47.83       49.25      3.82 o 
   5   3  10       32.38       31.49      3.44 o 
   6   3  10       11.04       18.54      3.23 o 
   7   3  10       53.62       52.77      7.89 o 
   8   3  10        0.04        0.52      2.93 o 
 -12   4  10       41.39       40.38      4.38 o 
 -11   4  10       50.96       65.88      3.62 o 
 -10   4  10      111.46       99.99      3.98 o 
  -9   4  10      100.61       99.51      3.77 o 
  -8   4  10        9.03       11.38      1.49 o 
  -7   4  10       12.74       13.38      1.54 o 
  -6   4  10        0.24       -0.12      1.04 o 
  -5   4  10        1.12        0.54      1.04 o 
  -4   4  10        0.40        0.58      0.96 o 
  -3   4  10      166.46      168.78      3.79 o 
  -2   4  10       98.12      104.72      2.95 o 
  -1   4  10      106.63      102.03      5.40 o 
   0   4  10       11.06       11.60      4.65 o 
   1   4  10       25.27       27.99      3.83 o 
   2   4  10      167.63      182.05      7.62 o 
   3   4  10        2.34        0.65      2.56 o 
   4   4  10        9.39        8.74      2.38 o 
   5   4  10       15.71       10.45      2.69 o 
   6   4  10       43.67       49.83      4.34 o 
   7   4  10        1.26       -1.99      2.60 o 
   8   4  10        2.92        0.92      2.98 o 
 -11   5  10        5.27        2.30      3.42 o 
 -10   5  10       35.87       39.05      5.18 o 
  -9   5  10       57.50       62.79      3.44 o 
  -8   5  10      123.12      135.60      6.27 o 
  -7   5  10      214.37      210.44      7.64 o 
  -6   5  10        7.72        6.71      2.24 o 
  -5   5  10        3.81        8.50      2.42 o 
  -4   5  10       83.78       90.15      5.31 o 
  -3   5  10       21.27       14.79      2.86 o 
  -2   5  10       33.93       30.97      3.59 o 
  -1   5  10      106.16      103.32      9.83 o 
   0   5  10       74.09       77.05      6.46 o 
   1   5  10      484.88      463.38     12.42 o 
   2   5  10       22.97       28.43      4.91 o 
   3   5  10       93.75       92.52     10.08 o 
   4   5  10        0.38        0.00      2.93 o 
   5   5  10        0.32       -4.47      2.98 o 
   6   5  10        0.25       -0.33      2.24 o 
   7   5  10       13.58       11.41      3.30 o 
 -10   6  10        3.92        5.69      4.91 o 
  -9   6  10       35.57       41.42      4.47 o 
  -8   6  10        0.00        3.12      2.03 o 
  -7   6  10       16.10       12.86      5.17 o 
  -6   6  10       39.00       43.86      7.37 o 
  -5   6  10       12.71       14.20      3.01 o 
  -4   6  10        0.47        4.11      2.42 o 
  -3   6  10        5.97       11.53      2.91 o 
  -2   6  10       13.19        9.77      3.75 o 
  -1   6  10        9.07        6.63      2.72 o 
   0   6  10       60.22       46.47     11.25 o 
   1   6  10      210.80      225.60     14.74 o 
   2   6  10       23.48       15.92      3.53 o 
   3   6  10        1.29       -0.69      2.72 o 
   4   6  10        4.44       -0.17      3.16 o 
   5   6  10        1.52       -1.40      3.01 o 
  -8   7  10        2.10        7.03      2.72 o 
  -7   7  10        1.49        2.20      2.39 o 
  -6   7  10        4.57        5.25      4.52 o 
  -5   7  10        4.18        6.85      2.77 o 
  -4   7  10        1.78        4.08      2.43 o 
  -3   7  10       12.47       18.82      4.78 o 
  -2   7  10        7.22       10.56      3.35 o 
  -1   7  10       30.13       38.55      4.73 o 
   0   7  10      117.12      110.92      8.53 o 
   1   7  10       41.06       43.85      4.96 o 
   2   7  10        4.03        7.35      3.23 o 
   3   7  10        3.05        1.88      3.16 o 
   4   7  10        0.05        0.21      3.09 o 
  -5   8  10        8.75        9.93      3.05 o 
  -4   8  10        2.98        1.90      2.54 o 
  -3   8  10        0.02        0.69      2.49 o 
  -2   8  10       57.48       44.79      5.12 o 
  -1   8  10        3.97        8.02      3.88 o 
   0   8  10        3.48        8.48      3.42 o 
   1   8  10        6.64        3.88      3.23 o 
 -14   1  11        2.60        2.44      4.14 o 
 -13   1  11        0.17        1.02      1.71 o 
 -12   1  11       12.85       17.44      2.31 o 
 -11   1  11       15.20        8.57      1.87 o 
 -10   1  11       39.38       39.57      2.64 o 
  -9   1  11      531.80      524.20      8.25 o 
  -8   1  11        9.44        8.38      2.16 o 
  -7   1  11     1172.31     1214.11     14.18 o 
  -6   1  11       10.09       14.55      1.19 o 
  -5   1  11       18.14       13.55      1.23 o 
  -4   1  11      706.31      737.72      8.18 o 
  -3   1  11        0.82        4.22      1.32 o 
  -2   1  11      161.46      174.39      5.46 o 
  -1   1  11      114.91      118.95      3.69 o 
   0   1  11       25.08       27.45      2.83 o 
   1   1  11       88.97       90.90      4.91 o 
   2   1  11      443.92      452.16     12.15 o 
   3   1  11      297.34      277.80      8.87 o 
   4   1  11      166.11      173.92      7.40 o 
   5   1  11      164.75      174.19      7.86 o 
   6   1  11       13.74       11.18      3.20 o 
   7   1  11        2.65       -0.52      2.72 o 
   8   1  11       55.75       55.58      5.76 o 
 -13   2  11       16.37       15.68      2.43 o 
 -12   2  11        2.18        2.42      1.61 o 
 -11   2  11       79.19       78.40      3.57 o 
 -10   2  11       10.64        9.98      1.81 o 
  -9   2  11       89.07       83.58      3.33 o 
  -8   2  11        9.28        9.25      2.24 o 
  -7   2  11      404.03      405.81      7.17 o 
  -6   2  11      274.76      253.87      4.16 o 
  -5   2  11      647.68      658.94      8.52 o 
  -4   2  11       58.28       62.17      1.98 o 
  -3   2  11        1.23        2.73      1.13 o 
  -2   2  11        3.75        1.33      1.21 o 
  -1   2  11        0.09        1.03      1.53 o 
   0   2  11       49.28       54.59      3.00 o 
   1   2  11      380.82      408.90      8.51 o 
   2   2  11        8.70        7.12      2.65 o 
   3   2  11      532.74      498.17     13.70 o 
   4   2  11       12.52       14.34      3.16 o 
   5   2  11       72.02       75.34      5.57 o 
   6   2  11       27.88       25.87      4.02 o 
   7   2  11       40.73       41.23      4.91 o 
   8   2  11        0.40       -1.10      3.09 o 
 -13   3  11        0.26        0.80      1.98 o 
 -12   3  11        4.42        2.55      1.70 o 
 -11   3  11        0.01        0.50      1.58 o 
 -10   3  11      430.78      412.45      7.76 o 
  -9   3  11        6.93        4.65      1.66 o 
  -8   3  11       82.94       88.59      3.39 o 
  -7   3  11      634.39      646.27      8.87 o 
  -6   3  11      212.85      211.95      4.63 o 
  -5   3  11      173.45      169.15      3.79 o 
  -4   3  11      143.37      159.25      3.67 o 
  -3   3  11        2.61        2.94      0.91 o 
  -2   3  11       22.70       21.75      2.31 o 
  -1   3  11      224.56      232.83      7.16 o 
   0   3  11      146.17      146.51      6.13 o 
   1   3  11      400.13      376.90      8.49 o 
   2   3  11      482.77      490.96     10.29 o 
   3   3  11       36.81       44.27      3.65 o 
   4   3  11        3.39        2.43      2.16 o 
   5   3  11        6.41       -0.40      2.42 o 
   6   3  11       12.94       14.63      3.64 o 
   7   3  11        0.00        0.32      2.91 o 
   8   3  11        0.00       -0.92      3.04 o 
 -12   4  11       40.58       42.54      3.26 o 
 -11   4  11       12.49       16.44      2.30 o 
 -10   4  11       12.56       17.74      2.36 o 
  -9   4  11      458.67      465.51      9.15 o 
  -8   4  11        0.01       -0.33      1.22 o 
  -7   4  11       24.61       25.02      1.94 o 
  -6   4  11      126.87      119.12      3.38 o 
  -5   4  11       10.29        5.85      1.33 o 
  -4   4  11       89.03       95.99      2.96 o 
  -3   4  11        1.02       -0.17      0.93 o 
  -2   4  11       14.20       16.36      1.56 o 
  -1   4  11       41.88       40.46      5.69 o 
   0   4  11      211.72      219.74      7.94 o 
   1   4  11       25.62       30.23      3.93 o 
   2   4  11        2.39        2.42      1.84 o 
   3   4  11        0.17        1.06      1.91 o 
   4   4  11        5.49        2.56      2.19 o 
   5   4  11        2.84        1.49      2.12 o 
   6   4  11        1.15        0.95      2.49 o 
   7   4  11       10.09       13.36      4.27 o 
 -11   5  11       24.52       38.27      6.98 o 
 -10   5  11       77.48       73.17      8.79 o 
  -9   5  11      118.18      131.61     10.34 o 
  -8   5  11       51.64       63.43      4.78 o 
  -7   5  11       28.00       33.79      3.63 o 
  -6   5  11       69.85       69.96      4.73 o 
  -5   5  11       18.15       17.55      3.10 o 
  -4   5  11       30.83       27.61      3.49 o 
  -3   5  11       41.50       44.18      4.52 o 
  -2   5  11       66.47       52.57     11.64 o 
  -1   5  11      101.08       99.40      7.50 o 
   0   5  11      285.40      291.40     12.15 o 
   1   5  11       19.39       21.42      3.64 o 
   2   5  11        3.92        3.89      3.88 o 
   3   5  11       47.60       44.43      4.96 o 
   4   5  11        2.14       -3.22      2.86 o 
   5   5  11        5.42        2.62      2.43 o 
   6   5  11        3.14       -1.50      2.17 o 
 -10   6  11       40.98       46.28      8.02 o 
  -9   6  11       31.74       35.63      4.21 o 
  -8   6  11        6.20        8.95      2.62 o 
  -7   6  11        7.96       11.69      5.95 o 
  -6   6  11       16.02       15.86      5.95 o 
  -5   6  11        0.17        2.60      2.26 o 
  -4   6  11        0.14       -0.46      3.10 o 
  -3   6  11       30.00       31.69      7.24 o 
  -2   6  11        0.01        4.06      2.53 o 
  -1   6  11        0.31       -0.69      2.42 o 
   0   6  11        8.23       13.68      3.28 o 
   1   6  11        2.35        3.94      2.79 o 
   2   6  11       40.61       36.10      4.66 o 
   3   6  11       13.09       11.51      3.53 o 
   4   6  11        4.27        0.55      3.36 o 
   5   6  11        0.08       -1.34      3.88 o 
  -8   7  11        6.42        3.89      2.72 o 
  -7   7  11       39.23       58.53     12.93 o 
  -6   7  11       46.79       53.70      5.07 o 
  -5   7  11        2.08        1.74      2.43 o 
  -4   7  11        1.15       -0.66      2.20 o 
  -3   7  11       12.24       19.78      3.68 o 
  -2   7  11        8.07       10.75      3.40 o 
  -1   7  11       88.59       73.43      7.24 o 
   0   7  11        0.59        0.21      2.65 o 
   1   7  11        0.17        0.42      2.83 o 
   2   7  11       26.14       27.95      7.11 o 
   3   7  11        7.35        2.39      3.29 o 
  -4   8  11       12.83       10.30      4.52 o 
  -3   8  11        6.71        7.08      5.30 o 
  -2   8  11        0.44        3.28      2.93 o 
  -1   8  11        9.33       15.40      3.66 o 
 -14   0  12        2.38        3.93      2.58 o 
 -13   0  12       68.50       64.07      5.15 o 
 -12   0  12      143.39      137.45      6.72 o 
 -11   0  12        9.88       11.22      2.61 o 
 -10   0  12       79.91       89.73      5.69 o 
  -9   0  12       14.77       14.84      2.61 o 
  -8   0  12      386.75      389.70     15.38 o 
  -7   0  12     2729.53     2620.80     38.66 o 
  -6   0  12      600.82      610.91     11.52 o 
  -5   0  12       22.58       19.77      2.10 o 
  -4   0  12        8.21        8.83      1.67 o 
  -3   0  12      187.65      163.31      5.29 o 
  -2   0  12      101.45      100.84      6.46 o 
  -1   0  12      442.80      438.01     14.48 o 
   0   0  12       85.48       80.15      6.46 o 
   1   0  12       68.44       63.87      6.21 o 
   2   0  12      453.39      444.99     16.55 o 
   3   0  12      523.48      524.63     18.88 o 
   4   0  12       43.30       56.11      6.98 o 
   5   0  12      516.43      530.83     20.43 o 
   6   0  12       81.85       92.57      9.31 o 
   7   0  12       51.52       47.83      7.50 o 
   8   0  12       15.09       15.00      5.69 o 
 -13   1  12        0.24        2.98      1.76 o 
 -12   1  12        3.83        4.69      1.81 o 
 -11   1  12       53.08       42.08      3.08 o 
 -10   1  12        0.26       -1.98      1.32 o 
  -9   1  12       18.92       22.68      2.14 o 
  -8   1  12       43.04       43.85      2.62 o 
  -7   1  12       23.78       25.61      1.87 o 
  -6   1  12        0.99       -0.03      0.96 o 
  -5   1  12      293.11      281.69      4.88 o 
  -4   1  12      114.39      109.39      2.61 o 
  -3   1  12       56.11       54.48      2.69 o 
  -2   1  12      174.43      193.38      7.37 o 
  -1   1  12        4.68        4.65      2.01 o 
   0   1  12      105.17      101.28      5.03 o 
   1   1  12       99.29       92.00      5.12 o 
   2   1  12       42.99       41.30      6.46 o 
   3   1  12      106.66      107.23      6.12 o 
   4   1  12      353.29      355.31     12.93 o 
   5   1  12       16.79       18.49      5.82 o 
   6   1  12        5.75        6.50      3.38 o 
   7   1  12        1.79        0.05      3.01 o 
   8   1  12        1.79        0.70      3.49 o 
 -13   2  12        0.89        4.22      1.86 o 
 -12   2  12        3.86        7.80      1.94 o 
 -11   2  12        5.16        6.54      1.74 o 
 -10   2  12      121.52      101.64      3.79 o 
  -9   2  12      104.06       92.07      3.45 o 
  -8   2  12        2.58        0.09      1.49 o 
  -7   2  12       39.42       45.39      2.69 o 
  -6   2  12        3.98        5.24      1.25 o 
  -5   2  12        8.62        6.28      1.18 o 
  -4   2  12       35.57       27.59      1.55 o 
  -3   2  12      254.94      256.34      4.39 o 
  -2   2  12       25.76       26.56      2.38 o 
  -1   2  12      151.52      153.03      5.92 o 
   0   2  12      548.78      548.40     12.62 o 
   1   2  12       69.07       63.61      5.17 o 
   2   2  12      129.40      121.24      6.12 o 
   3   2  12       52.49       58.24      4.93 o 
   4   2  12        0.05       -2.41      2.17 o 
   5   2  12        3.61        0.60      2.42 o 
   6   2  12       40.40       59.99      7.76 o 
   7   2  12       12.91        8.77     10.47 o 
 -13   3  12        3.32        6.39      1.97 o 
 -12   3  12        2.99        2.33      1.84 o 
 -11   3  12        4.89        2.02      2.37 o 
 -10   3  12       29.17       32.80      2.78 o 
  -9   3  12       21.09       22.88      3.63 o 
  -8   3  12      124.46      116.76      4.24 o 
  -7   3  12      644.14      649.91      9.08 o 
  -6   3  12      387.33      366.36      6.13 o 
  -5   3  12       29.37       28.10      1.86 o 
  -4   3  12       10.06       12.32      1.42 o 
  -3   3  12       19.65       19.12      1.83 o 
  -2   3  12       37.45       38.68      2.72 o 
  -1   3  12       30.72       26.48      2.98 o 
   0   3  12        4.83        4.60      1.87 o 
   1   3  12        4.78        2.43      2.15 o 
   2   3  12      734.07      686.39     15.54 o 
   3   3  12        1.66        0.38      2.23 o 
   4   3  12       15.15       13.21      3.35 o 
   5   3  12       13.32        8.79      3.23 o 
   6   3  12        8.41        7.23      3.46 o 
   7   3  12        6.76        4.97      5.17 o 
 -12   4  12        3.03        5.03      2.00 o 
 -11   4  12        3.33        2.42      1.81 o 
 -10   4  12       15.86       15.19      2.94 o 
  -9   4  12       31.93       32.41      3.62 o 
  -8   4  12      343.22      342.46      8.02 o 
  -7   4  12        5.08        6.80      1.50 o 
  -6   4  12       19.73       24.04      1.91 o 
  -5   4  12        7.04        9.06      1.48 o 
  -4   4  12       10.68        8.74      1.43 o 
  -3   4  12      289.56      303.09      5.93 o 
  -2   4  12       32.12       33.18      2.09 o 
  -1   4  12      106.41      110.06      5.16 o 
   0   4  12       99.35      107.43      4.66 o 
   1   4  12      181.47      182.53      6.10 o 
   2   4  12      227.44      232.14      7.57 o 
   3   4  12        1.49       -1.75      2.00 o 
   4   4  12        4.33        5.90      3.62 o 
   5   4  12       24.36       25.17      6.85 o 
   6   4  12        4.47        5.80      3.16 o 
 -11   5  12        3.44        3.10      3.88 o 
 -10   5  12        2.77        0.52      3.62 o 
  -9   5  12       17.29       23.79      5.69 o 
  -8   5  12        4.62        5.18      2.29 o 
  -7   5  12       79.67       85.71      5.31 o 
  -6   5  12       83.25       93.26      5.55 o 
  -5   5  12        4.29        6.35      2.54 o 
  -4   5  12       56.95       65.60      5.43 o 
  -3   5  12       15.65       17.93      3.16 o 
  -2   5  12       68.94       65.14      4.97 o 
  -1   5  12      106.83       96.26     17.07 o 
   0   5  12       21.26       24.21      6.21 o 
   1   5  12       13.86       14.54      3.35 o 
   2   5  12       66.17       56.51      5.28 o 
   3   5  12        3.45        0.58      2.16 o 
   4   5  12       15.29       12.90      5.95 o 
   5   5  12        2.77        5.36      2.91 o 
 -10   6  12      138.26      151.26     12.41 o 
  -9   6  12       18.08       28.44      6.72 o 
  -8   6  12        1.57        4.82      2.29 o 
  -7   6  12       21.36       32.00      5.17 o 
  -6   6  12        6.87        7.92      2.62 o 
  -5   6  12        4.69        8.47      2.91 o 
  -4   6  12       96.21       98.95      6.17 o 
  -3   6  12      115.21      104.84      6.34 o 
  -2   6  12      143.59      130.39      6.88 o 
  -1   6  12      156.73      157.21      9.57 o 
   0   6  12        1.25        5.90      3.23 o 
   1   6  12        0.26        3.55      2.91 o 
   2   6  12        6.75        4.00      4.14 o 
   3   6  12       19.49       26.95      6.46 o 
   4   6  12        1.42        2.84      3.60 o 
  -7   7  12        0.00        2.46      2.26 o 
  -6   7  12        9.69       11.67      3.05 o 
  -5   7  12       17.21       23.40      3.91 o 
  -4   7  12       26.72       29.39      4.26 o 
  -3   7  12        0.92       -2.21      2.77 o 
  -2   7  12        1.92       -0.89      3.75 o 
  -1   7  12       23.43       15.26      4.65 o 
   0   7  12        5.07        3.17      3.04 o 
   1   7  12        5.17        4.24      3.28 o 
   2   7  12        0.02        2.05      3.35 o 
 -13   1  13        0.19        3.39      1.79 o 
 -12   1  13        5.40        2.16      1.62 o 
 -11   1  13       15.47       16.37      2.11 o 
 -10   1  13      132.27      133.81      4.67 o 
  -9   1  13      585.73      586.72     10.28 o 
  -8   1  13        0.01        0.42      1.48 o 
  -7   1  13        1.75       -0.26      1.34 o 
  -6   1  13     1027.86     1034.34     14.41 o 
  -5   1  13        0.01        0.53      1.52 o 
  -4   1  13       12.28       10.43      1.38 o 
  -3   1  13       22.38       19.91      1.69 o 
  -2   1  13       25.50       32.99      3.16 o 
  -1   1  13       28.17       35.06      3.47 o 
   0   1  13      260.06      246.98      8.04 o 
   1   1  13        6.58        6.80      2.46 o 
   2   1  13      365.35      357.43     12.54 o 
   3   1  13      607.41      631.06     15.63 o 
   4   1  13       27.60       32.21      4.27 o 
   5   1  13       11.55       13.17      3.56 o 
   6   1  13       12.40       14.01      3.93 o 
   7   1  13        7.69        2.23      3.38 o 
 -13   2  13        2.46        2.83      2.56 o 
 -12   2  13       27.42       31.83      4.21 o 
 -11   2  13        0.95        1.06      1.69 o 
 -10   2  13        8.45        5.51      1.78 o 
  -9   2  13       98.24       94.30      4.28 o 
  -8   2  13     1078.19     1064.24     15.40 o 
  -7   2  13       40.58       39.80      2.70 o 
  -6   2  13      247.42      269.43      5.07 o 
  -5   2  13      117.20      121.40      3.34 o 
  -4   2  13      291.60      286.42      4.74 o 
  -3   2  13       26.14       38.29      2.07 o 
  -2   2  13       15.06       15.38      2.54 o 
  -1   2  13       67.51       65.06      4.45 o 
   0   2  13      146.84      147.31      6.57 o 
   1   2  13      217.51      222.41      8.22 o 
   2   2  13      101.85      124.27      6.49 o 
   3   2  13      151.81      158.11      7.50 o 
   4   2  13      171.63      173.40      8.04 o 
   5   2  13        0.37        3.21      2.97 o 
   6   2  13       68.21       79.29      6.49 o 
   7   2  13       33.13       30.23      4.93 o 
 -12   3  13       13.98       16.12      2.50 o 
 -11   3  13       43.97       39.04      3.84 o 
 -10   3  13       65.39       69.55      3.74 o 
  -9   3  13       75.71       82.85      3.84 o 
  -8   3  13       47.80       57.82      3.21 o 
  -7   3  13       68.70       73.17      2.93 o 
  -6   3  13      128.67      128.52      3.66 o 
  -5   3  13      163.10      163.36      5.84 o 
  -4   3  13        2.67        6.12      1.98 o 
  -3   3  13       23.46       24.83      1.66 o 
  -2   3  13       10.76        6.42      1.60 o 
  -1   3  13        0.04       -1.26      1.86 o 
   0   3  13       95.19       96.65     12.93 o 
   1   3  13        0.43        0.02      2.19 o 
   2   3  13       32.27       34.65      4.11 o 
   3   3  13      119.42      143.24     11.76 o 
   4   3  13        5.55        2.01      2.72 o 
   5   3  13        0.01        0.10      2.66 o 
   6   3  13      105.19      109.68     11.38 o 
 -12   4  13        7.88       11.52      3.63 o 
 -11   4  13        2.62        2.49      1.97 o 
 -10   4  13      120.52      109.51      4.57 o 
  -9   4  13       88.62       83.30      3.99 o 
  -8   4  13       32.88       34.71      4.16 o 
  -7   4  13       27.81       27.89      2.13 o 
  -6   4  13        0.02       -1.20      1.19 o 
  -5   4  13       32.91       39.54      2.66 o 
  -4   4  13        3.07        2.54      1.29 o 
  -3   4  13        1.20        1.35      1.12 o 
  -2   4  13       34.66       33.43      1.94 o 
  -1   4  13       36.47       29.69      5.43 o 
   0   4  13       23.70       20.01      3.88 o 
   1   4  13       22.15       13.61      2.93 o 
   2   4  13       16.58        8.13      2.72 o 
   3   4  13        4.17        4.21      2.77 o 
   4   4  13        8.51       21.87      6.46 o 
   5   4  13        0.45        1.71      2.82 o 
 -11   5  13       17.48       26.37      6.21 o 
 -10   5  13        0.25       -1.03      3.62 o 
  -9   5  13       10.56       14.22      5.17 o 
  -8   5  13       35.90       36.25      4.01 o 
  -7   5  13       15.45       16.90      3.88 o 
  -6   5  13      114.00      122.52     13.06 o 
  -5   5  13       30.63       35.57      4.07 o 
  -4   5  13       11.75        8.35      2.77 o 
  -3   5  13      102.58      100.49      6.07 o 
  -2   5  13      165.73      182.00      4.85 o 
  -1   5  13       12.27       13.21      3.41 o 
   0   5  13       13.55       15.69      2.53 o 
   1   5  13       53.98       47.99      4.91 o 
   2   5  13       40.10       37.43      4.21 o 
   3   5  13       27.38       25.04      4.52 o 
   4   5  13        1.91        9.51      3.29 o 
  -9   6  13       39.53       34.13      7.50 o 
  -8   6  13        2.26        5.66      2.49 o 
  -7   6  13        0.27        4.25      4.40 o 
  -6   6  13       31.21       38.11      4.40 o 
  -5   6  13       26.04       30.80      4.02 o 
  -4   6  13       24.93       37.09      6.08 o 
  -3   6  13        0.02        1.81      2.58 o 
  -2   6  13       13.90       15.26      3.40 o 
  -1   6  13        4.56        4.26      2.72 o 
   0   6  13        8.22        2.04      5.82 o 
   1   6  13        0.77        0.32      3.62 o 
   2   6  13        9.37        5.85      3.48 o 
   3   6  13        0.92        0.49      2.42 o 
  -6   7  13        3.17        4.68      2.75 o 
  -5   7  13        0.04        2.59      2.82 o 
  -4   7  13        7.18       12.53      5.43 o 
  -3   7  13        0.01       -2.17      2.58 o 
  -2   7  13        0.50       -0.36      3.23 o 
  -1   7  13        2.81        0.96      2.61 o 
   0   7  13        2.51        4.12      3.09 o 
 -13   0  14        0.05        4.77      2.42 o 
 -12   0  14       11.85        8.79      3.62 o 
 -11   0  14        2.40        4.65      3.10 o 
 -10   0  14       24.57       20.94      3.88 o 
  -9   0  14      460.08      418.10     14.22 o 
  -8   0  14       61.24       73.69      5.95 o 
  -7   0  14      525.46      505.75     15.26 o 
  -6   0  14      291.98      299.16     10.86 o 
  -5   0  14        4.41        5.69      2.33 o 
  -4   0  14        5.71        5.76      1.86 o 
  -3   0  14       20.70       28.72      2.79 o 
  -2   0  14      473.81      437.23     15.00 o 
  -1   0  14       31.19       19.39      4.40 o 
   0   0  14      108.84       90.24      7.50 o 
   1   0  14      101.53       95.41      8.02 o 
   2   0  14      627.46      658.05     22.50 o 
   3   0  14      499.63      547.90     20.94 o 
   4   0  14        6.69       12.41      4.91 o 
   5   0  14       23.95       20.94      6.21 o 
   6   0  14       11.82       17.84      6.21 o 
 -13   1  14        1.27        0.94      1.87 o 
 -12   1  14        0.55        2.87      1.76 o 
 -11   1  14        2.08        1.39      1.66 o 
 -10   1  14       33.92       32.51      3.21 o 
  -9   1  14       49.07       46.93      3.66 o 
  -8   1  14       13.60       11.80      2.65 o 
  -7   1  14       22.53       23.69      2.83 o 
  -6   1  14      744.61      766.13     14.08 o 
  -5   1  14      200.84      205.85      5.17 o 
  -4   1  14      108.41      105.16      3.21 o 
  -3   1  14       20.53       16.46      3.15 o 
  -2   1  14        1.89        0.12      1.99 o 
  -1   1  14       52.99       54.24      8.14 o 
   0   1  14       94.60       89.11      5.56 o 
   1   1  14        0.12       -3.95      4.27 o 
   2   1  14       38.37       47.91      5.82 o 
   3   1  14      178.56      171.00      8.04 o 
   4   1  14        9.68       10.15      4.01 o 
   5   1  14       62.26       70.10      9.18 o 
   6   1  14        1.67       -3.95      2.83 o 
 -13   2  14        9.99       11.95      2.42 o 
 -12   2  14       20.96       21.94      2.68 o 
 -11   2  14        5.41        4.83      1.94 o 
 -10   2  14       10.49       10.98      2.08 o 
  -9   2  14       47.33       47.91      3.11 o 
  -8   2  14      164.63      157.44      4.86 o 
  -7   2  14      431.85      420.77      8.16 o 
  -6   2  14      772.70      757.18     11.39 o 
  -5   2  14      162.56      169.71      4.62 o 
  -4   2  14        5.66        4.19      1.40 o 
  -3   2  14       29.63       20.06      1.77 o 
  -2   2  14       23.38       33.57      5.17 o 
  -1   2  14       34.87       33.57      3.75 o 
   0   2  14       77.22       87.07      5.21 o 
   1   2  14       17.35       19.31      3.42 o 
   2   2  14      131.64      141.50      9.95 o 
   3   2  14        1.09        5.78      2.98 o 
   4   2  14       10.26        7.66      4.01 o 
   5   2  14       21.50       23.22      4.29 o 
   6   2  14        0.83       -0.92      4.52 o 
 -12   3  14        0.79        3.85      1.93 o 
 -11   3  14       40.48       39.20      3.26 o 
 -10   3  14       34.52       35.67      2.90 o 
  -9   3  14        2.05        4.53      1.78 o 
  -8   3  14        0.00       -1.70      1.44 o 
  -7   3  14        4.85       -1.18      1.56 o 
  -6   3  14      427.10      437.37      7.19 o 
  -5   3  14       70.85       74.27      2.96 o 
  -4   3  14       76.19       71.74      3.15 o 
  -3   3  14      211.99      194.67      4.50 o 
  -2   3  14       10.79        7.99      1.74 o 
  -1   3  14       42.10       40.12      3.83 o 
   0   3  14       12.79        7.51      2.79 o 
   1   3  14        9.28        9.25      2.97 o 
   2   3  14        6.19        4.15      2.72 o 
   3   3  14       34.26       25.96      4.16 o 
   4   3  14       16.62        8.72      3.46 o 
   5   3  14        6.48       13.05      4.78 o 
 -11   4  14        6.49        7.51      2.18 o 
 -10   4  14        2.15        1.62      1.81 o 
  -9   4  14       41.46       38.58      3.02 o 
  -8   4  14        0.40        1.46      1.69 o 
  -7   4  14        7.21        5.41      1.57 o 
  -6   4  14      397.61      400.88      7.05 o 
  -5   4  14        0.17        1.88      1.40 o 
  -4   4  14       13.12       12.93      1.75 o 
  -3   4  14       91.31       90.53      3.50 o 
  -2   4  14       84.44       84.86      3.09 o 
  -1   4  14       13.49       16.11      6.33 o 
   0   4  14       17.78       14.89      3.16 o 
   1   4  14        2.17        0.14      2.36 o 
   2   4  14       21.21       21.15      3.83 o 
   3   4  14        1.44        4.21      2.91 o 
   4   4  14       38.72       42.91      5.11 o 
   5   4  14       11.21       10.22      3.85 o 
 -10   5  14       15.23       22.50      6.21 o 
  -9   5  14        2.93        3.10      3.88 o 
  -8   5  14        0.00        5.43      4.40 o 
  -7   5  14        1.56        2.92      2.24 o 
  -6   5  14       24.28       23.22      3.67 o 
  -5   5  14       50.81       55.69      7.89 o 
  -4   5  14       16.65       20.24      3.75 o 
  -3   5  14        3.79        7.34      2.86 o 
  -2   5  14       45.30       48.76      2.77 o 
  -1   5  14        5.61        8.15      4.40 o 
   0   5  14        1.64        2.84      2.36 o 
   1   5  14       15.81       16.16      6.98 o 
   2   5  14       13.91       15.43      6.98 o 
   3   5  14       30.72       30.85      4.38 o 
  -8   6  14       21.78       29.41      4.02 o 
  -7   6  14        8.87       22.93      3.83 o 
  -6   6  14        6.99        6.84      2.89 o 
  -5   6  14        2.00        9.70      3.29 o 
  -4   6  14        0.11       -2.50      2.53 o 
  -3   6  14       38.52       47.35      5.07 o 
  -2   6  14      126.10      121.50     12.54 o 
  -1   6  14        6.92        9.59      2.49 o 
   0   6  14        0.09        1.42      2.17 o 
   1   6  14        0.00        4.84      2.39 o 
   2   6  14        2.77        3.52      2.61 o 
  -4   7  14        0.34        5.07      3.20 o 
  -3   7  14        5.23        6.37      3.59 o 
  -2   7  14        0.18       -1.03      3.10 o 
 -13   1  15        5.04        6.00      2.65 o 
 -12   1  15        4.78        7.33      3.88 o 
 -11   1  15       27.29       30.47      3.49 o 
 -10   1  15       38.09       40.25      3.64 o 
  -9   1  15       21.17       17.49      3.75 o 
  -8   1  15       55.35       66.69      4.11 o 
  -7   1  15      967.23      971.96     17.28 o 
  -6   1  15      121.45      101.46      4.65 o 
  -5   1  15      171.84      178.06      9.91 o 
  -4   1  15      289.89      284.31      5.54 o 
  -3   1  15        0.19       -0.68      1.05 o 
  -2   1  15        8.10        9.74      2.65 o 
  -1   1  15       14.45       14.94      3.01 o 
   0   1  15       25.59       20.05      3.38 o 
   1   1  15       40.88       39.13      4.21 o 
   2   1  15       17.65       16.36      3.75 o 
   3   1  15      191.32      201.53      8.87 o 
   4   1  15       58.54       67.00      6.12 o 
   5   1  15       10.70        5.81      5.69 o 
 -12   2  15       16.14       13.79      2.42 o 
 -11   2  15        1.18        1.42      2.01 o 
 -10   2  15        0.26        1.94      2.01 o 
  -9   2  15        0.05       -0.87      2.20 o 
  -8   2  15        0.57       -1.81      2.33 o 
  -7   2  15      254.19      237.36      7.22 o 
  -6   2  15        0.17       -0.29      1.62 o 
  -5   2  15        6.94        4.36      1.66 o 
  -4   2  15        5.63        7.48      1.69 o 
  -3   2  15        4.20        3.19      1.29 o 
  -2   2  15       26.11       26.63      3.46 o 
  -1   2  15      283.97      293.01     17.45 o 
   0   2  15        9.93        3.08      2.61 o 
   1   2  15       20.73       17.55      3.64 o 
   2   2  15       40.21       42.43      5.43 o 
   3   2  15       43.16       37.44      4.91 o 
   4   2  15        7.67        7.63      3.64 o 
   5   2  15        2.63        1.42      3.35 o 
 -12   3  15        1.44        5.22      2.12 o 
 -11   3  15        1.17        6.02      2.21 o 
 -10   3  15        4.15        8.27      2.05 o 
  -9   3  15        2.52        2.67      1.79 o 
  -8   3  15        1.88        5.42      2.17 o 
  -7   3  15        3.44       -0.90      1.83 o 
  -6   3  15        3.32        3.47      1.73 o 
  -5   3  15      293.95      295.75      6.51 o 
  -4   3  15      258.58      268.73      6.78 o 
  -3   3  15      192.05      190.09      5.23 o 
  -2   3  15      135.47      133.47      6.57 o 
  -1   3  15       74.58       72.05      5.11 o 
   0   3  15        0.00       -0.50      2.28 o 
   1   3  15       63.64       80.89      5.66 o 
   2   3  15        4.38        2.71      2.79 o 
   3   3  15       17.46       16.96      6.08 o 
   4   3  15       36.13       44.60      5.30 o 
 -11   4  15       19.10       17.29      2.70 o 
 -10   4  15       79.05       81.35      4.30 o 
  -9   4  15       67.47       70.51      3.89 o 
  -8   4  15        1.20        0.13      1.66 o 
  -7   4  15       14.20       14.04      2.70 o 
  -6   4  15      117.02      116.26      4.23 o 
  -5   4  15        8.15        6.97      1.81 o 
  -4   4  15      171.95      183.81      7.73 o 
  -3   4  15      404.15      384.19      7.77 o 
  -2   4  15        6.82        6.98      1.47 o 
  -1   4  15       54.86       61.62      4.74 o 
   0   4  15       15.50        9.52      2.91 o 
   1   4  15        0.13       -0.46      2.28 o 
   2   4  15       20.13       29.75      4.27 o 
   3   4  15        1.88        0.44      2.77 o 
   4   4  15        9.80       14.88      4.11 o 
  -9   5  15        9.98       21.72      5.95 o 
  -8   5  15        6.02       12.41      5.43 o 
  -7   5  15       30.18       41.51      5.56 o 
  -6   5  15        1.15        1.02      2.34 o 
  -5   5  15        0.10        0.30      2.67 o 
  -4   5  15      104.17       98.51      7.76 o 
  -3   5  15       25.76       27.92      5.17 o 
  -2   5  15        2.07        2.94      1.80 o 
  -1   5  15        2.11        3.65      2.54 o 
   0   5  15        8.79        2.73      2.61 o 
   1   5  15       15.86       12.57      3.29 o 
   2   5  15        8.93       11.23      4.78 o 
  -7   6  15        0.58        6.74      2.84 o 
  -6   6  15       24.64       29.59      4.07 o 
  -5   6  15       33.30       39.49      5.69 o 
  -4   6  15       15.05       15.69      3.56 o 
  -3   6  15        1.53        2.07      3.62 o 
  -2   6  15        2.77        3.10      3.88 o 
  -1   6  15        0.10        0.52      3.88 o 
   0   6  15        1.25        3.03      2.39 o 
 -12   0  16        4.46        0.26      2.84 o 
 -11   0  16        3.95        3.10      3.10 o 
 -10   0  16      114.52      111.44      7.50 o 
  -9   0  16       53.40       55.33      5.43 o 
  -8   0  16       56.65       56.88      5.43 o 
  -7   0  16      270.68      255.98     10.60 o 
  -6   0  16      395.49      375.95     13.19 o 
  -5   0  16      246.67      218.49      9.57 o 
  -4   0  16       10.78        8.27      2.15 o 
  -3   0  16       41.06       34.25      3.35 o 
  -2   0  16      288.33      273.56     12.41 o 
  -1   0  16        7.50        3.10      3.88 o 
   0   0  16       58.96       67.74      7.24 o 
   1   0  16       41.99       50.68      6.98 o 
   2   0  16      246.10      231.67     13.45 o 
   3   0  16       92.49       89.20      9.31 o 
   4   0  16       23.02       30.25      7.24 o 
 -12   1  16        0.43        1.48      2.28 o 
 -11   1  16        1.20        3.42      2.28 o 
 -10   1  16       16.62       14.94      2.74 o 
  -9   1  16        0.62        1.96      2.84 o 
  -8   1  16       79.85       80.37      4.57 o 
  -7   1  16       33.28       36.20      3.75 o 
  -6   1  16       59.26       50.99      3.56 o 
  -5   1  16      231.86      234.28      7.13 o 
  -4   1  16       10.44        8.34      1.81 o 
  -3   1  16       82.40       69.56      3.13 o 
  -2   1  16       18.22       19.90      3.20 o 
  -1   1  16       85.69       87.06      5.66 o 
   0   1  16       25.68       15.48      3.28 o 
   1   1  16       46.60       59.74      6.08 o 
   2   1  16        1.50        3.39      2.83 o 
   3   1  16        2.87        1.51      3.16 o 
   4   1  16        8.03        2.67      3.20 o 
 -12   2  16        0.78        0.00      2.19 o 
 -11   2  16        3.62       -1.06      2.10 o 
 -10   2  16        2.11        1.97      2.59 o 
  -9   2  16        1.90       -0.63      2.46 o 
  -8   2  16        0.18       -0.69      1.91 o 
  -7   2  16       15.32       14.29      2.56 o 
  -6   2  16       63.07       53.88      4.40 o 
  -5   2  16       15.86       18.91      2.09 o 
  -4   2  16       56.49       47.08      2.90 o 
  -3   2  16       31.40       19.83      1.94 o 
  -2   2  16      150.68      145.74      6.58 o 
  -1   2  16      141.01      141.03      6.85 o 
   0   2  16        1.42        3.72      3.10 o 
   1   2  16        3.33        7.39      3.20 o 
   2   2  16       11.28       15.08      3.84 o 
   3   2  16       52.15       53.47      5.66 o 
   4   2  16       45.98       44.44      5.66 o 
 -11   3  16        1.69        0.00      2.01 o 
 -10   3  16       23.42       25.34      3.29 o 
  -9   3  16       38.76       42.56      3.66 o 
  -8   3  16       12.68        8.77      2.36 o 
  -7   3  16        0.02       -0.34      1.80 o 
  -6   3  16        3.26        0.06      1.54 o 
  -5   3  16       34.01       30.78      3.29 o 
  -4   3  16        0.03        2.52      1.78 o 
  -3   3  16        0.09        1.02      1.34 o 
  -2   3  16       24.34       22.72      2.38 o 
  -1   3  16       18.74       16.37      3.35 o 
   0   3  16       29.96       26.93      5.56 o 
   1   3  16        2.86        4.79      3.16 o 
   2   3  16       16.12       11.77      6.21 o 
   3   3  16       11.99       12.12      8.92 o 
 -10   4  16        7.76        7.88      2.65 o 
  -9   4  16        3.26        1.37      2.17 o 
  -8   4  16        4.63       -1.44      1.91 o 
  -7   4  16       22.11       23.56      3.01 o 
  -6   4  16      150.21      150.65      4.82 o 
  -5   4  16       79.03       82.37      3.75 o 
  -4   4  16        9.13       14.86      2.77 o 
  -3   4  16        8.98        9.14      1.81 o 
  -2   4  16        3.56        5.08      1.50 o 
  -1   4  16       17.47       15.91      3.23 o 
   0   4  16        0.08       -2.35      2.17 o 
   1   4  16        0.62        1.24      4.14 o 
   2   4  16        7.50        4.68      4.27 o 
  -9   5  16        1.21        5.95      4.65 o 
  -7   5  16        4.72       14.74      4.40 o 
  -6   5  16       27.43       17.84      4.65 o 
  -5   5  16       46.64       58.95      6.46 o 
  -4   5  16        0.36        5.43      3.62 o 
  -3   5  16        0.76       -0.26      3.36 o 
  -2   5  16        8.35       12.43      2.84 o 
  -1   5  16        5.43        4.48      2.72 o 
   0   5  16        0.42       -0.20      3.36 o 
   1   5  16       10.26        8.85      3.35 o 
  -5   6  16       53.85       72.66      7.50 o 
  -4   6  16        0.20       -2.33      3.62 o 
  -3   6  16       41.21       34.91      5.69 o 
  -2   6  16       36.88       33.10      5.95 o 
 -11   1  17        0.01        0.65      2.19 o 
 -10   1  17       10.65       13.83      2.91 o 
  -9   1  17        1.01        0.34      2.10 o 
  -8   1  17      133.52      147.42      7.11 o 
  -7   1  17       53.55       45.67      3.64 o 
  -6   1  17       55.96       55.98      5.30 o 
  -5   1  17        8.82        9.33      3.75 o 
  -4   1  17      123.86      127.35      9.96 o 
  -3   1  17       91.68       95.72      3.57 o 
  -2   1  17       34.05       28.08      3.93 o 
  -1   1  17      102.66      105.30     11.76 o 
   0   1  17       32.30       25.35      4.11 o 
   1   1  17       22.82       35.51      4.56 o 
   2   1  17        4.21        0.10      2.86 o 
   3   1  17        3.13        2.93      3.20 o 
 -11   2  17       69.01       70.69     10.99 o 
 -10   2  17       32.57       33.98      3.56 o 
  -9   2  17       42.13       39.93      3.56 o 
  -8   2  17        0.70        1.68      2.01 o 
  -7   2  17       10.32        5.82      4.27 o 
  -6   2  17       85.95       86.98      4.48 o 
  -5   2  17      144.41      148.25      4.83 o 
  -4   2  17        0.09       -0.72      1.27 o 
  -3   2  17        0.24        1.28      1.95 o 
  -2   2  17       87.06       76.08      5.39 o 
  -1   2  17        0.58        1.57      2.65 o 
   0   2  17        1.59       -0.29      2.61 o 
   1   2  17        0.66        4.36      3.10 o 
   2   2  17        1.23       -0.87      3.10 o 
   3   2  17        1.61        6.72      3.48 o 
 -10   3  17       28.11       32.17      3.56 o 
  -9   3  17        0.16        1.82      2.10 o 
  -8   3  17        0.15       -0.76      1.91 o 
  -7   3  17        1.95        1.72      2.10 o 
  -6   3  17      170.74      144.57      6.46 o 
  -5   3  17        5.02        3.31      1.61 o 
  -4   3  17       22.91       24.24      4.25 o 
  -3   3  17        0.33        0.30      1.96 o 
  -2   3  17        8.26        5.63      1.80 o 
  -1   3  17        1.19       -1.32      2.54 o 
   0   3  17        0.01       -0.32      2.42 o 
   1   3  17       46.26       46.42      5.19 o 
   2   3  17       54.20       72.09      6.22 o 
  -9   4  17       12.28       10.08      2.65 o 
  -8   4  17        0.01       -2.82      2.59 o 
  -7   4  17        2.82       -1.94      1.83 o 
  -6   4  17       23.63       29.30      2.62 o 
  -5   4  17        0.93        0.01      1.59 o 
  -4   4  17       55.80       51.21      3.15 o 
  -3   4  17       31.47       34.00      4.42 o 
  -2   4  17        1.87        2.89      1.29 o 
  -1   4  17        0.29        4.98      1.54 o 
   0   4  17        3.08        2.55      2.72 o 
   1   4  17       10.98        4.40      4.65 o 
  -6   5  17        1.76        2.84      3.62 o 
  -5   5  17        1.12       -4.40      3.10 o 
  -4   5  17        0.00        1.29      3.62 o 
  -3   5  17       42.50       45.77      6.46 o 
  -2   5  17       34.03       36.59      6.21 o 
  -1   5  17        2.79       -5.43      3.62 o 
 -11   0  18        3.89        6.46      3.62 o 
 -10   0  18        5.79       15.00      4.14 o 
  -9   0  18       43.88       51.20      5.95 o 
  -8   0  18       72.08       95.93      7.50 o 
  -7   0  18       65.61       67.49      6.21 o 
  -6   0  18       15.22       13.96      3.62 o 
  -5   0  18       28.19       21.20      3.88 o 
  -4   0  18        6.50        7.24      2.84 o 
  -3   0  18        8.33        2.79      4.52 o 
  -2   0  18       85.45       87.65      8.27 o 
  -1   0  18       78.17       79.64      8.02 o 
   0   0  18       60.20       58.69      7.76 o 
   1   0  18       21.55       20.94      6.21 o 
   2   0  18       29.48       32.84      6.98 o 
 -11   1  18        4.46        5.39      4.14 o 
 -10   1  18       30.33       34.56      5.30 o 
  -9   1  18        1.17        0.04      2.10 o 
  -8   1  18       11.70        8.29      2.46 o 
  -7   1  18       13.41        8.30      2.84 o 
  -6   1  18       40.52       43.98      8.66 o 
  -5   1  18       81.54       83.12      9.70 o 
  -4   1  18        1.29        0.00      1.77 o 
  -3   1  18        4.03        3.09      1.41 o 
  -2   1  18       65.86       70.08      5.48 o 
  -1   1  18        7.53        4.48      3.20 o 
   0   1  18       11.83       10.81      3.64 o 
   1   1  18        1.03       -3.49      5.30 o 
   2   1  18        0.03       -2.34      2.83 o 
 -10   2  18        5.64        3.10      2.56 o 
  -9   2  18        1.49        2.09      2.71 o 
  -8   2  18       10.48       10.85      2.65 o 
  -7   2  18        0.81        0.14      1.91 o 
  -6   2  18       27.68       28.67      4.01 o 
  -5   2  18       54.60       50.37      6.21 o 
  -4   2  18        6.02        7.56      3.06 o 
  -3   2  18       25.41       24.93      4.47 o 
  -2   2  18        2.05        1.14      1.72 o 
  -1   2  18        3.86        1.73      2.79 o 
   0   2  18        7.09        2.89      3.09 o 
   1   2  18       38.03       33.34      7.24 o 
   2   2  18       16.38       16.06      4.19 o 
  -9   3  18        8.71       10.71      6.72 o 
  -8   3  18       13.84       10.03      4.01 o 
  -7   3  18       23.94       31.75      3.29 o 
  -6   3  18        2.25        1.50      1.91 o 
  -5   3  18       18.12       15.00      2.20 o 
  -4   3  18       46.08       45.44      3.11 o 
  -3   3  18       25.65       21.85      2.38 o 
  -2   3  18        9.54       14.29      1.97 o 
  -1   3  18       23.65       29.16      6.72 o 
   0   3  18        4.92        5.03      3.20 o 
   1   3  18        4.89        9.92      3.85 o 
  -8   4  18        1.22       -1.90      2.10 o 
  -7   4  18       26.84       28.01      3.29 o 
  -6   4  18        0.08       -3.51      2.84 o 
  -5   4  18        0.89       -1.70      1.80 o 
  -4   4  18       68.48       71.35      3.66 o 
  -3   4  18       38.62       43.20      4.27 o 
  -2   4  18        8.06        4.66      2.01 o 
  -1   4  18        1.77        4.63      4.27 o 
 -10   1  19        0.69        1.55      2.38 o 
  -9   1  19       26.98       32.50      7.63 o 
  -8   1  19        2.36        3.08      2.28 o 
  -7   1  19       21.72       14.73      2.83 o 
  -6   1  19        1.00        0.38      1.73 o 
  -5   1  19        5.72        1.55      1.83 o 
  -4   1  19        0.63       -1.26      1.42 o 
  -3   1  19       43.05       46.38      5.45 o 
  -2   1  19       71.52       59.02      5.39 o 
  -1   1  19        0.15        1.24      3.20 o 
   0   1  19        1.51       -3.22      3.09 o 
   1   1  19        2.45       -1.63      3.16 o 
  -9   2  19        9.99        9.95      2.93 o 
  -8   2  19       40.02       43.63      3.93 o 
  -7   2  19       10.16        9.98      2.71 o 
  -6   2  19        5.00        4.27      2.19 o 
  -5   2  19       20.74       18.16      2.74 o 
  -4   2  19        1.43        2.17      1.50 o 
  -3   2  19       13.15       12.58      2.10 o 
  -2   2  19        4.98        7.83      2.19 o 
  -1   2  19       13.70       19.60      4.09 o 
   0   2  19       25.05       23.93      4.78 o 
  -8   3  19        0.07        0.24      2.28 o 
  -7   3  19       48.29       49.88      4.11 o 
  -6   3  19        0.35        0.39      1.91 o 
  -5   3  19        0.64       -0.10      1.61 o 
  -4   3  19        6.65        6.03      1.79 o 
  -3   3  19       14.25       16.88      2.20 o 
  -2   3  19        9.91       10.16      3.25 o 
  -1   3  19        0.05       -2.81      2.83 o 
  -5   4  19        0.85       -2.31      1.54 o 
  -4   4  19       37.78       33.81      2.94 o 
  -9   0  20       34.86       37.49      5.69 o 
  -8   0  20       56.54       68.78      6.98 o 
  -7   0  20      115.24      109.11      7.76 o 
  -6   0  20       20.48       26.89      4.65 o 
  -5   0  20        1.60        3.62      2.84 o 
  -4   0  20        0.01       -2.33      1.81 o 
  -3   0  20       18.26       22.24      4.14 o 
  -2   0  20       28.17       29.19      3.68 o 
  -1   0  20        6.44        6.46      5.17 o 
  -8   1  20        1.16       -3.02      2.01 o 
  -7   1  20       11.69       13.47      2.74 o 
  -6   1  20        6.36        6.01      2.59 o 
  -5   1  20       16.95       18.67      5.56 o 
  -4   1  20        0.68        1.42      1.65 o 
  -3   1  20        7.25        7.48      2.86 o 
  -2   1  20       11.77        8.95      1.84 o 
  -1   1  20       17.97       21.34      4.38 o 
  -7   2  20        1.78       -0.45      2.10 o 
  -6   2  20        2.18        1.51      3.88 o 
  -5   2  20        4.89        4.55      3.75 o 
  -4   2  20        0.37        2.13      1.69 o 
  -3   2  20       11.74       12.06      2.29 o 
  -2   2  20        3.94        4.78      2.83 o 
                                                 
